# Supplementary material for: Transcriptional profiling of the mouse hippocampus supports an NMDAR‐mediated neurotoxic mode of action for benzo[a]pyrene
Source: Environ Mol Mutagen. 2016 May 19;57(5):350–63. doi: 10.1002/em.22020 (PMC4915531; doi:10.1002/em.22020)
Supplement: Supplementary file 4 — Supporting Information [file EM-57-350-s004.xlsx]

## Sheet: Supp.Table 1
SUPPLEMENTARY TABLE 1
RNA-sequencing results for the response of MutaTMMouse hippocampus to medium (35.0 mg/kg bw per day) and high (70.0 mg/kg per day) dose of BaP
Medium Dose			High Dose
ID	FDR p-value	Fold change	ID	FDR p-value	Fold change
ENSMUSG00000089762	6.26294e-05	-10.4858	ENSMUSG00000075707	0.000342736	-5.64282
ENSMUSG00000040794	0.000162541	-10.0135	ENSMUSG00000028172	0.00114054	-4.40439
ENSMUSG00000039278	0.000374894	-9.71589	ENSMUSG00000069919	3.04163e-11	-3.57182
ENSMUSG00000070713	1.99165e-05	-7.00579	ENSMUSG00000069917	0.000297789	-3.15249
ENSMUSG00000067199	0.00121983	-6.46079	ENSMUSG00000052305	3.08027e-09	-3.12717
ENSMUSG00000097810	2.9792e-05	-6.18602	ENSMUSG00000055333	0.0356987	-3.07242
ENSMUSG00000057160	1.99165e-05	-5.83108	ENSMUSG00000015843	0.00117943	-2.94993
ENSMUSG00000087612	0.00893264	-5.30927	ENSMUSG00000025270	9.68164e-06	-2.59153
ENSMUSG00000095098	0.00273258	-5.23327	ENSMUSG00000037469	0.00392851	-2.34083
ENSMUSG00000076258	0.0123721	-4.96857	ENSMUSG00000098097	0.00304098	-2.30278
ENSMUSG00000090877	0.000220923	-4.77595	ENSMUSG00000067786	0.0027791	-2.25065
ENSMUSG00000013701	8.87944e-05	-4.71965	ENSMUSG00000019848	0.0139982	-2.16959
ENSMUSG00000087006	4.22937e-07	-4.71367	ENSMUSG00000087150	0.0243094	-2.13839
ENSMUSG00000091971	5.22458e-06	-4.59745	ENSMUSG00000048001	0.00438349	-2.12315
ENSMUSG00000071341	0.000448885	-4.42018	ENSMUSG00000047730	0.0219841	-2.08272
ENSMUSG00000020308	0.000922135	-3.95897	ENSMUSG00000054418	0.0316668	-2.0669
ENSMUSG00000088609	0.012172	-3.92196	ENSMUSG00000067578	0.0316668	-2.02008
ENSMUSG00000060126	0.00789	-3.81327	ENSMUSG00000068151	0.0124734	-2.00481
ENSMUSG00000034686	0.00462851	-3.80931	ENSMUSG00000022076	0.0449158	-1.98107
ENSMUSG00000094320	0.00176537	-3.67911	ENSMUSG00000079283	0.0236207	-1.96886
ENSMUSG00000029725	0.00226334	-3.55103	ENSMUSG00000018339	0.00382114	-1.93285
ENSMUSG00000097971	0.00104569	-3.41125	ENSMUSG00000019874	0.00164597	-1.92407
ENSMUSG00000072772	0.000133958	-3.40742	ENSMUSG00000051920	0.0356987	-1.92268
ENSMUSG00000025226	0.00162407	-3.3625	ENSMUSG00000031297	0.0228959	-1.91247
ENSMUSG00000067847	0.000315742	-3.21968	ENSMUSG00000041378	1.48564e-05	-1.89245
ENSMUSG00000096458	0.000133958	-3.16816	ENSMUSG00000023046	0.0316668	-1.87221
ENSMUSG00000038880	0.00227906	-3.11372	ENSMUSG00000024691	0.00465519	-1.86935
ENSMUSG00000045509	0.000322291	-3.06399	ENSMUSG00000036357	0.0409535	-1.86009
ENSMUSG00000021278	0.0152915	-3.01564	ENSMUSG00000067594	0.00516616	-1.83999
ENSMUSG00000071637	0.0289406	-3.00728	ENSMUSG00000061702	0.00464887	-1.83653
ENSMUSG00000075707	0.0407153	-2.99264	ENSMUSG00000040972	0.0343859	-1.83267
ENSMUSG00000060708	2.9792e-05	-2.89749	ENSMUSG00000036545	0.00948485	-1.79533
ENSMUSG00000074876	0.00109539	-2.84586	ENSMUSG00000020892	0.0436055	-1.7925
ENSMUSG00000060032	1.99165e-05	-2.80359	ENSMUSG00000066705	0.00635825	-1.77771
ENSMUSG00000027434	1.60911e-05	-2.7989	ENSMUSG00000051497	0.023131	-1.77571
ENSMUSG00000036907	0.0103139	-2.79822	ENSMUSG00000024486	2.15662e-05	-1.77343
ENSMUSG00000034209	9.42283e-05	-2.77947	ENSMUSG00000033061	0.00967001	-1.75278
ENSMUSG00000043439	0.0342886	-2.77356	ENSMUSG00000027314	0.0123452	-1.7525
ENSMUSG00000082192	6.26294e-05	-2.74196	ENSMUSG00000036131	0.0410228	-1.7516
ENSMUSG00000050222	0.0229676	-2.72761	ENSMUSG00000050022	0.00288021	-1.74949
ENSMUSG00000049086	0.000137157	-2.70552	ENSMUSG00000037362	0.0409006	-1.72381
ENSMUSG00000046470	8.39796e-05	-2.69985	ENSMUSG00000041959	0.0356987	-1.69677
ENSMUSG00000048001	8.87944e-05	-2.61814	ENSMUSG00000039059	0.0390494	-1.67922
ENSMUSG00000046215	0.00633802	-2.58281	ENSMUSG00000097649	0.0272732	-1.671
ENSMUSG00000010406	0.00785256	-2.56228	ENSMUSG00000041423	0.0300695	-1.66051
ENSMUSG00000072875	0.00280365	-2.53803	ENSMUSG00000047261	0.0100246	-1.66004
ENSMUSG00000054716	0.0115213	-2.53769	ENSMUSG00000031980	0.0409535	-1.64011
ENSMUSG00000086841	0.000861984	-2.48949	ENSMUSG00000036466	0.0132162	-1.6335
ENSMUSG00000070462	0.00164626	-2.47125	ENSMUSG00000021631	0.0449158	-1.60582
ENSMUSG00000002083	0.000669808	-2.46213	ENSMUSG00000053846	0.021208	-1.60581
ENSMUSG00000002661	0.000133958	-2.4214	ENSMUSG00000076437	0.0344471	-1.59972
ENSMUSG00000069919	2.62038e-05	-2.41815	ENSMUSG00000028527	0.00662162	-1.58742
ENSMUSG00000044927	0.000329889	-2.41367	ENSMUSG00000027875	0.00367863	-1.58444
ENSMUSG00000070572	0.000379683	-2.38938	ENSMUSG00000021534	0.0316668	-1.57646
ENSMUSG00000059658	0.00186377	-2.37198	ENSMUSG00000085925	0.018544	-1.55152
ENSMUSG00000043445	0.00339505	-2.37117	ENSMUSG00000003545	0.0133743	-1.53567
ENSMUSG00000071076	0.0391022	-2.36004	ENSMUSG00000050069	0.0119299	-1.53556
ENSMUSG00000056501	0.0193492	-2.35086	ENSMUSG00000022382	0.0251293	-1.53138
ENSMUSG00000012017	0.00555927	-2.3471	ENSMUSG00000039706	0.0458392	-1.5309
ENSMUSG00000097406	0.000861984	-2.3442	ENSMUSG00000030093	0.0343859	-1.52515
ENSMUSG00000075227	0.00720174	-2.34313	ENSMUSG00000081957	0.0449158	-1.52065
ENSMUSG00000037347	0.0229676	-2.3291	ENSMUSG00000034579	0.0393116	1.50929
ENSMUSG00000034168	0.00146277	-2.31103	ENSMUSG00000038079	0.0324281	1.50998
ENSMUSG00000015943	0.00145407	-2.29724	ENSMUSG00000022231	0.0484626	1.5109
ENSMUSG00000037563	0.0109949	-2.2935	ENSMUSG00000048546	0.00382114	1.51216
ENSMUSG00000069041	0.0264477	-2.28721	ENSMUSG00000032394	0.0214408	1.51711
ENSMUSG00000052759	0.0311869	-2.27139	ENSMUSG00000052942	0.0277514	1.53166
ENSMUSG00000078317	0.0288873	-2.26068	ENSMUSG00000032010	0.00461377	1.5372
ENSMUSG00000054871	0.0216546	-2.25858	ENSMUSG00000038393	0.0364612	1.53968
ENSMUSG00000034880	0.00214227	-2.2505	ENSMUSG00000038007	0.00209589	1.56158
ENSMUSG00000048967	0.000922135	-2.2407	ENSMUSG00000034401	0.0410228	1.56989
ENSMUSG00000029419	0.00499447	-2.24024	ENSMUSG00000039911	0.019553	1.57778
ENSMUSG00000038274	0.000202591	-2.23207	ENSMUSG00000045838	0.017498	1.57869
ENSMUSG00000086213	0.0109261	-2.22679	ENSMUSG00000033386	0.0436055	1.57985
ENSMUSG00000078235	0.007784	-2.21487	ENSMUSG00000022197	0.00464887	1.58067
ENSMUSG00000052837	0.00236481	-2.15956	ENSMUSG00000020432	0.0447027	1.60273
ENSMUSG00000002393	0.0444163	-2.15725	ENSMUSG00000032327	0.0251293	1.60764
ENSMUSG00000078572	0.000922135	-2.15656	ENSMUSG00000034258	0.00403117	1.60786
ENSMUSG00000086043	0.025796	-2.15404	ENSMUSG00000027204	0.0122599	1.61443
ENSMUSG00000041378	5.70448e-08	-2.15396	ENSMUSG00000026072	0.0216427	1.61543
ENSMUSG00000043099	0.00378543	-2.15216	ENSMUSG00000017868	0.0436055	1.61693
ENSMUSG00000087038	0.0054039	-2.14723	ENSMUSG00000015647	0.0324281	1.61904
ENSMUSG00000037428	0.000244943	-2.14443	ENSMUSG00000035606	0.0265543	1.61968
ENSMUSG00000055761	0.025796	-2.13211	ENSMUSG00000056752	0.0222353	1.62224
ENSMUSG00000052684	0.000861984	-2.12951	ENSMUSG00000022893	0.00169351	1.62389
ENSMUSG00000049422	0.000922135	-2.11002	ENSMUSG00000075254	0.0146779	1.62685
ENSMUSG00000022577	0.00246849	-2.10185	ENSMUSG00000020604	0.0174846	1.62763
ENSMUSG00000057036	0.000578246	-2.09592	ENSMUSG00000021215	0.0137441	1.63178
ENSMUSG00000063897	0.0461955	-2.07496	ENSMUSG00000049791	0.00975531	1.63524
ENSMUSG00000051146	0.0221208	-2.0745	ENSMUSG00000063558	0.0206693	1.63871
ENSMUSG00000094518	0.00422959	-2.0361	ENSMUSG00000047496	0.0447027	1.6404
ENSMUSG00000041309	0.0171672	-1.9969	ENSMUSG00000028082	0.00217535	1.64189
ENSMUSG00000000202	9.42283e-05	-1.99607	ENSMUSG00000021981	0.0338023	1.6601
ENSMUSG00000028495	0.00710773	-1.99377	ENSMUSG00000038776	0.00448831	1.6699
ENSMUSG00000048616	0.0211477	-1.99037	ENSMUSG00000015970	0.00606739	1.69023
ENSMUSG00000020087	0.0148921	-1.98688	ENSMUSG00000028289	0.0189487	1.6949
ENSMUSG00000039910	0.00214227	-1.97223	ENSMUSG00000033770	0.0343859	1.69886
ENSMUSG00000019261	0.0013325	-1.9664	ENSMUSG00000045679	0.0343859	1.70012
ENSMUSG00000085071	0.00216395	-1.96547	ENSMUSG00000037683	0.0161762	1.70119
ENSMUSG00000051550	0.0391022	-1.96179	ENSMUSG00000039629	0.00169351	1.71235
ENSMUSG00000071711	0.000133958	-1.95885	ENSMUSG00000026399	0.0290452	1.71449
ENSMUSG00000045690	0.000888088	-1.95785	ENSMUSG00000026471	0.0139982	1.71658
ENSMUSG00000049551	0.00113591	-1.94402	ENSMUSG00000035183	0.0251293	1.72412
ENSMUSG00000090071	0.0188648	-1.941	ENSMUSG00000024597	0.0206693	1.73425
ENSMUSG00000045817	0.0021029	-1.93712	ENSMUSG00000028413	0.00342077	1.73558
ENSMUSG00000007836	0.0201267	-1.91892	ENSMUSG00000097493	0.0436055	1.74667
ENSMUSG00000061518	0.0311869	-1.91726	ENSMUSG00000034917	0.0372953	1.754
ENSMUSG00000029596	0.0450573	-1.91467	ENSMUSG00000051000	0.00203369	1.75522
ENSMUSG00000097280	0.00186377	-1.91422	ENSMUSG00000060176	0.0436903	1.75776
ENSMUSG00000053560	0.0190477	-1.91231	ENSMUSG00000021760	0.0279282	1.77935
ENSMUSG00000045948	0.00111485	-1.90484	ENSMUSG00000020799	0.0303182	1.78182
ENSMUSG00000033307	0.000861984	-1.90385	ENSMUSG00000035305	0.00387896	1.79423
ENSMUSG00000041774	0.00368014	-1.89581	ENSMUSG00000002910	0.0393412	1.80187
ENSMUSG00000042745	0.0141209	-1.89437	ENSMUSG00000019935	0.0172914	1.80299
ENSMUSG00000070493	0.0059588	-1.88329	ENSMUSG00000048416	0.0338023	1.80956
ENSMUSG00000056895	0.0059588	-1.88301	ENSMUSG00000066150	0.024116	1.82732
ENSMUSG00000079283	0.0450573	-1.88179	ENSMUSG00000042567	0.0238217	1.82867
ENSMUSG00000019689	0.01621	-1.87642	ENSMUSG00000074170	0.0447027	1.83723
ENSMUSG00000035242	0.00214227	-1.87178	ENSMUSG00000035403	0.0117984	1.84078
ENSMUSG00000036430	0.0303394	-1.86068	ENSMUSG00000067276	0.0139982	1.84241
ENSMUSG00000050628	0.00310954	-1.85781	ENSMUSG00000005251	0.00990787	1.84884
ENSMUSG00000024790	0.025796	-1.85725	ENSMUSG00000054150	0.0146779	1.85798
ENSMUSG00000026238	0.00295986	-1.84625	ENSMUSG00000062949	0.0315541	1.86138
ENSMUSG00000060438	0.000861984	-1.84116	ENSMUSG00000036123	0.0277514	1.86476
ENSMUSG00000083669	0.000378685	-1.82789	ENSMUSG00000041390	0.0407366	1.88602
ENSMUSG00000075514	0.0299077	-1.82506	ENSMUSG00000066196	0.0137441	1.89645
ENSMUSG00000042419	0.00236481	-1.82126	ENSMUSG00000072663	0.0398484	1.89964
ENSMUSG00000040972	0.0307425	-1.82088	ENSMUSG00000057440	0.0139982	1.89998
ENSMUSG00000037152	0.000617601	-1.81324	ENSMUSG00000034936	0.0304921	1.91718
ENSMUSG00000037894	0.0461955	-1.81277	ENSMUSG00000029381	0.0123452	1.9397
ENSMUSG00000057863	0.0287243	-1.81203	ENSMUSG00000042372	0.0243094	1.94059
ENSMUSG00000096232	0.00226334	-1.81023	ENSMUSG00000038195	0.0161084	1.97294
ENSMUSG00000007950	0.0029319	-1.80722	ENSMUSG00000032232	0.0463707	1.99249
ENSMUSG00000078656	0.0216546	-1.80426	ENSMUSG00000050211	0.00635825	2.00088
ENSMUSG00000043633	0.0333603	-1.80348	ENSMUSG00000029851	0.0123452	2.01619
ENSMUSG00000023806	0.0461955	-1.80092	ENSMUSG00000003476	0.0174176	2.0167
ENSMUSG00000038607	0.0226695	-1.78844	ENSMUSG00000052387	0.0323464	2.02331
ENSMUSG00000011096	0.0107025	-1.78735	ENSMUSG00000000791	0.0222353	2.02651
ENSMUSG00000019158	0.0239536	-1.78153	ENSMUSG00000031351	0.0343859	2.03495
ENSMUSG00000030595	0.00400744	-1.76058	ENSMUSG00000034845	0.0356987	2.0409
ENSMUSG00000023020	0.00375667	-1.75778	ENSMUSG00000026686	0.0166581	2.04155
ENSMUSG00000018604	0.00789	-1.7537	ENSMUSG00000032246	0.039333	2.05093
ENSMUSG00000048696	0.0426198	-1.75115	ENSMUSG00000010080	0.049158	2.05362
ENSMUSG00000074405	0.0323921	-1.74823	ENSMUSG00000032578	5.59626e-05	2.07348
ENSMUSG00000004473	0.00277496	-1.73687	ENSMUSG00000027171	0.031987	2.09865
ENSMUSG00000063765	0.0490005	-1.73394	ENSMUSG00000044948	0.0316668	2.11707
ENSMUSG00000074664	0.0436839	-1.73347	ENSMUSG00000041809	0.00342077	2.12184
ENSMUSG00000053310	0.00214227	-1.72487	ENSMUSG00000038526	0.0120914	2.12272
ENSMUSG00000074637	0.00368014	-1.70918	ENSMUSG00000009378	0.0122599	2.13025
ENSMUSG00000036422	0.0194805	-1.70859	ENSMUSG00000034205	0.0427312	2.14213
ENSMUSG00000046792	0.0171805	-1.70479	ENSMUSG00000030263	0.0196258	2.14579
ENSMUSG00000061517	0.00226334	-1.70281	ENSMUSG00000053153	0.00464176	2.15649
ENSMUSG00000039195	8.87944e-05	-1.69563	ENSMUSG00000027570	0.0185851	2.1861
ENSMUSG00000029875	0.000134393	-1.6937	ENSMUSG00000040812	0.0356987	2.19749
ENSMUSG00000004366	0.00162407	-1.69361	ENSMUSG00000015653	0.0137441	2.21857
ENSMUSG00000044894	0.0481307	-1.6908	ENSMUSG00000059049	0.0353412	2.22372
ENSMUSG00000046997	0.0422586	-1.68537	ENSMUSG00000031786	0.0356987	2.2304
ENSMUSG00000034792	0.0332085	-1.68401	ENSMUSG00000021636	0.020567	2.23715
ENSMUSG00000033707	0.00336737	-1.68298	ENSMUSG00000050931	0.00516616	2.23736
ENSMUSG00000036904	0.0406407	-1.68156	ENSMUSG00000020377	0.0356987	2.25258
ENSMUSG00000060019	0.00373781	-1.68143	ENSMUSG00000002831	2.04325e-06	2.25816
ENSMUSG00000040164	0.0482687	-1.67661	ENSMUSG00000074825	0.00403117	2.26174
ENSMUSG00000007944	0.0233956	-1.67661	ENSMUSG00000027074	0.00516616	2.26756
ENSMUSG00000033730	0.00517991	-1.67558	ENSMUSG00000019767	0.0137441	2.26912
ENSMUSG00000021607	0.00188249	-1.67192	ENSMUSG00000041193	0.0388463	2.28616
ENSMUSG00000043496	0.00499067	-1.67098	ENSMUSG00000057286	0.000914538	2.30913
ENSMUSG00000085795	0.0470734	-1.67097	ENSMUSG00000079537	0.00448831	2.3139
ENSMUSG00000035285	0.00355633	-1.66517	ENSMUSG00000019970	2.4247e-06	2.32014
ENSMUSG00000044876	0.00686093	-1.65838	ENSMUSG00000018581	0.0293099	2.32189
ENSMUSG00000035011	0.00798372	-1.65292	ENSMUSG00000027654	0.00570974	2.3309
ENSMUSG00000021127	0.0104554	-1.65212	ENSMUSG00000040170	0.00114054	2.35712
ENSMUSG00000078440	0.00368014	-1.6517	ENSMUSG00000051029	0.0168338	2.37073
ENSMUSG00000027581	0.000322291	-1.64708	ENSMUSG00000068428	0.00039038	2.39686
ENSMUSG00000007872	0.0154615	-1.6425	ENSMUSG00000011263	0.00312961	2.40331
ENSMUSG00000007721	0.00852398	-1.62917	ENSMUSG00000049382	0.0214408	2.40698
ENSMUSG00000046160	0.0323256	-1.62685	ENSMUSG00000051435	0.00052249	2.40758
ENSMUSG00000028398	0.00187516	-1.62394	ENSMUSG00000037490	0.0316668	2.40881
ENSMUSG00000021967	0.0307425	-1.621	ENSMUSG00000070780	0.00461377	2.40956
ENSMUSG00000096145	0.0406407	-1.61895	ENSMUSG00000016024	0.0409006	2.41922
ENSMUSG00000035342	0.017265	-1.61684	ENSMUSG00000027412	0.0027791	2.42702
ENSMUSG00000000247	0.00162407	-1.61303	ENSMUSG00000058488	0.0292085	2.43433
ENSMUSG00000025201	0.0414657	-1.61301	ENSMUSG00000056162	0.0137441	2.44104
ENSMUSG00000043323	0.0303514	-1.61072	ENSMUSG00000015354	0.00392851	2.48179
ENSMUSG00000074622	0.0229676	-1.60782	ENSMUSG00000046808	0.0146161	2.48828
ENSMUSG00000048385	0.00720174	-1.60687	ENSMUSG00000085944	5.59626e-05	2.52112
ENSMUSG00000030600	0.0278019	-1.59858	ENSMUSG00000022032	0.0409535	2.5338
ENSMUSG00000076431	0.0421221	-1.5967	ENSMUSG00000026051	0.0174846	2.56394
ENSMUSG00000071867	0.0421221	-1.59093	ENSMUSG00000022425	0.0360457	2.5716
ENSMUSG00000048481	0.023101	-1.58992	ENSMUSG00000022949	0.0196258	2.57178
ENSMUSG00000003032	0.0216546	-1.58792	ENSMUSG00000039672	0.043832	2.59601
ENSMUSG00000040563	0.0227805	-1.58716	ENSMUSG00000001827	0.0356987	2.60478
ENSMUSG00000051703	0.0142311	-1.57964	ENSMUSG00000017723	0.0316668	2.62255
ENSMUSG00000024486	0.00162407	-1.57125	ENSMUSG00000016918	0.00437574	2.63178
ENSMUSG00000023266	0.0115209	-1.56392	ENSMUSG00000015652	0.047783	2.70089
ENSMUSG00000022382	0.0121839	-1.56146	ENSMUSG00000021187	0.0447027	2.73436
ENSMUSG00000029603	0.0196561	-1.55893	ENSMUSG00000022512	0.0196258	2.73692
ENSMUSG00000084838	0.00226334	-1.55759	ENSMUSG00000014158	0.0407366	2.74488
ENSMUSG00000020022	0.0492597	-1.55749	ENSMUSG00000055235	0.0447027	2.74489
ENSMUSG00000041605	0.0280788	-1.55716	ENSMUSG00000079436	0.0483572	2.75479
ENSMUSG00000024121	0.0023972	-1.55352	ENSMUSG00000021848	7.9997e-05	2.77236
ENSMUSG00000078584	0.00462851	-1.55224	ENSMUSG00000037086	0.00392851	2.78299
ENSMUSG00000036957	0.0054039	-1.5521	ENSMUSG00000040434	0.0209789	2.79825
ENSMUSG00000074406	0.0135826	-1.54806	ENSMUSG00000057719	0.0356987	2.80949
ENSMUSG00000060214	0.000861984	-1.54424	ENSMUSG00000061808	0.0409535	2.80977
ENSMUSG00000045114	0.0196561	-1.53823	ENSMUSG00000003477	0.00342077	2.83697
ENSMUSG00000049295	0.0333603	-1.5327	ENSMUSG00000068196	0.0353412	2.8635
ENSMUSG00000039568	0.0451011	-1.52978	ENSMUSG00000043088	7.9997e-05	2.87913
ENSMUSG00000030647	0.0144947	-1.5262	ENSMUSG00000044976	0.0204714	2.91268
ENSMUSG00000053080	0.0492597	-1.52014	ENSMUSG00000072845	0.0219841	2.92723
ENSMUSG00000045608	0.0407153	-1.51973	ENSMUSG00000034739	0.0366644	2.93058
ENSMUSG00000022452	0.0269559	-1.51463	ENSMUSG00000036687	0.00975531	2.95172
ENSMUSG00000020153	0.0209082	-1.51233	ENSMUSG00000025064	0.0300474	3.13999
ENSMUSG00000024856	0.0216546	-1.51203	ENSMUSG00000063975	0.000662469	3.19491
ENSMUSG00000051515	0.0264576	-1.51043	ENSMUSG00000047230	0.0256166	3.20526
ENSMUSG00000025318	0.0348137	-1.50848	ENSMUSG00000000392	0.000988701	3.24071
ENSMUSG00000020733	0.00416457	-1.50116	ENSMUSG00000018822	0.00114054	3.28308
ENSMUSG00000027204	0.0380538	1.50452	ENSMUSG00000026579	0.0216427	3.33049
ENSMUSG00000022197	0.00738919	1.53003	ENSMUSG00000038537	4.11777e-08	3.98575
ENSMUSG00000037313	0.0257449	1.55096	ENSMUSG00000017309	0.000180684	5.1276
ENSMUSG00000026200	0.00273258	1.57805
ENSMUSG00000037683	0.0450573	1.59242
ENSMUSG00000020080	0.00975484	1.59966
ENSMUSG00000038550	0.0188168	1.60959
ENSMUSG00000038393	0.0077585	1.63632
ENSMUSG00000019970	0.00970004	1.70408
ENSMUSG00000040613	0.0470734	1.72328
ENSMUSG00000035032	0.01889	1.72529
ENSMUSG00000050211	0.0451252	1.74042
ENSMUSG00000026471	0.00682152	1.74449
ENSMUSG00000005251	0.01621	1.76964
ENSMUSG00000041809	0.0371139	1.80183
ENSMUSG00000068428	0.0311869	1.83911
ENSMUSG00000057286	0.02263	1.86444
ENSMUSG00000051435	0.0233956	1.88706
ENSMUSG00000047330	0.0234431	1.90542
ENSMUSG00000043719	0.0363543	1.90727
ENSMUSG00000067276	0.00499067	1.90735
ENSMUSG00000033770	0.00280365	1.91055
ENSMUSG00000008845	0.0467372	1.93731
ENSMUSG00000015653	0.0490005	1.94191
ENSMUSG00000075225	0.0253378	1.96186
ENSMUSG00000085944	0.0132442	1.96681
ENSMUSG00000015354	0.0492597	1.98049
ENSMUSG00000021848	0.0191527	1.99542
ENSMUSG00000053153	0.00720174	2.0534
ENSMUSG00000021636	0.0363543	2.08804
ENSMUSG00000027171	0.0262847	2.10695
ENSMUSG00000019767	0.0132854	2.21419
ENSMUSG00000040170	0.00214227	2.21969
ENSMUSG00000064368	0.0287474	2.35178
ENSMUSG00000063975	0.025796	2.38397
ENSMUSG00000040562	0.00214227	2.41918
ENSMUSG00000002831	4.66461e-08	2.50567
ENSMUSG00000000392	0.0120051	2.56171
ENSMUSG00000057719	0.0490005	2.67647
ENSMUSG00000038537	0.000134393	3.03748
ENSMUSG00000067736	0.0311869	3.19039
ENSMUSG00000003477	0.000242937	3.23608
ENSMUSG00000017309	0.00348677	3.84502
ENSMUSG00000082884	0.00236481	10.6944

## Sheet: Supp. Table 2
SUPPLEMENTARY TABLE 2
Agilent microarray results for the response of MutaTMMouse hippocampus to high (70.0 mg/kg per day) dose of BaP (probes with false-discovery rate- (FDR) adjusted p-values ≤ 0.05 and fold change ≥ ± 1.5)
ID	GB_ACC	GENE_ SYMBOL	GENE_NAME	DESCRIPTION	SEQUENCE	FDR-adjusted p-value	Fold change
A_55_P2108151	S71555	Hbb-b1		Hemoglobin subunit beta-1 (Hemoglobin beta-1 chain)(Beta-1-globin)(Hemoglobin beta-major chain) [Source:UniProtKB/Swiss-Prot;Acc:P02088] [ENSMUST00000023934]	TTTGCTTCTGACATAGTTGTGTTGACTCACAACCCCAGAAACAGACATCATGGTGCACCT	0	-3.67413
A_55_P2180096	NR_003373	Gm15772	ribosomal protein L26 pseudogene	Mus musculus predicted gene 15772 (Gm15772), non-coding RNA [NR_003373]	GGAGTAGAGACATCCCATGCACGGCTTTCATTAAAGACTGCTTAAGTAAAAGAGAAAAAA	0	-3.56869
A_55_P2131766	NM_023665	D4Wsu53e	DNA segment, Chr 4, Wayne State University 53, expressed	Mus musculus DNA segment, Chr 4, Wayne State University 53, expressed (D4Wsu53e), mRNA [NM_023665]	CCAGAGAATTGCATACAGGTGGGAATCTTGTATATATCTGTAAGTATTGTATAGAATTGC	0	-3.22516
A_55_P2157370	XM_488140	Gm5741	predicted gene 5741	PREDICTED: Mus musculus predicted gene, EG436049 (EG436049), mRNA [XM_488140]	GTGGGCATCCCAGCTGCCACCAACCCTTTCAAGGAAAAGAAACCCTGTGCTATCCTATGA	0	-2.51947
A_55_P2142226	NM_001034870	Serpina3h	serine (or cysteine) peptidase inhibitor, clade A, member 3H	Mus musculus serine (or cysteine) peptidase inhibitor, clade A, member 3H (Serpina3h), mRNA [NM_001034870]	CCTTCATCACCCAAATTGAAAGGGCAGGAGCTAATGATCAATAAACATATAACTGCATTG	0	-2.45846
A_55_P1996456	NM_016799	Srrm1	serine/arginine repetitive matrix 1	Mus musculus serine/arginine repetitive matrix 1 (Srrm1), transcript variant 1, mRNA [NM_016799]	AAGAAACACAAGAAGCACAAAAAACACAAGAAGGAGAAGGCTGTGACCATAGCCACCCCA	0	-2.32447
A_55_P2159555	AK028364	Adamts4		A disintegrin and metalloproteinase with thrombospondin motifs 4 Precursor (ADAMTS-4)(ADAM-TS 4)(ADAM-TS4)(EC 3.4.24.82)(Aggrecanase-1) [Source:UniProtKB/Swiss-Prot;Acc:Q8BNJ2] [ENSMUST00000111314]	AATGAGAGGAACAGGATGTGGTCTGGTATTGCCTAATAATCAACAAAGCAAAGCAAAGCC	0	-2.31021
A_55_P2141479	NR_004414	Rnu2	U2 small nuclear RNA	Mus musculus U2 small nuclear RNA (Rnu2), small nuclear RNA [NR_004414]	TTAAATGGATTTTTGGAAGTAGGAGTTGGAATAGGAGCTTGCTCCGTCCACTCCACGCAT	0	-2.30788
A_30_P01026329				lincRNA:chr5:106121842-106127192 reverse strand	GCGGAAAGGAAGCGGGCCTGGGTGGACCATGTTGGGTAACTTCCTATGATGTAACACGTT	0	-2.18054
A_55_P1979402	NM_177003	9630033F20Rik	RIKEN cDNA 9630033F20 gene	Mus musculus RIKEN cDNA 9630033F20 gene (9630033F20Rik), mRNA [NM_177003]	CCCATATTGTTTGAGGCACTATTTATTTGGGAATGTATGGATCTACTTAATTGTAACCAG	0	-2.17465
A_51_P127681	NM_013885	Clic4	chloride intracellular channel 4 (mitochondrial)	Mus musculus chloride intracellular channel 4 (mitochondrial) (Clic4), nuclear gene encoding mitochondrial protein, mRNA [NM_013885]	TAACATTAGCTTTCGTAGCAGTTTATACCATAAGATGTTCTGACTGGTTTGTACACTAGG	0	-2.083
A_51_P513311	NM_009107	Rxrg	retinoid X receptor gamma	Mus musculus retinoid X receptor gamma (Rxrg), transcript variant 1, mRNA [NM_009107]	AGGTCTTTCCGGCAGTTCTTGGGAAGAGTGGCCAAGCCTCTGTACATATAATTGGTTTAA	0	-2.02181
A_51_P326191	NM_009251	Serpina3g	serine (or cysteine) peptidase inhibitor, clade A, member 3G	Mus musculus serine (or cysteine) peptidase inhibitor, clade A, member 3G (Serpina3g), mRNA [NM_009251]	TGTCTCTTGTTGACCAACTACGTAGGACTGGTGGACACCTCTGCATTACTCACACAAATT	0	-1.97969
A_55_P2010292	NM_009247	Serpina1e	serine (or cysteine) peptidase inhibitor, clade A, member 1E	Mus musculus serine (or cysteine) peptidase inhibitor, clade A, member 1E (Serpina1e), mRNA [NM_009247]	GCGGTTTTTTGTCTATGCCCCCTATCTTGCACTTCAACCGCCCTTTCCTTTTCATAATAT	0	-1.96564
A_51_P203340	XM_976110	Dnahc12	dynein, axonemal, heavy chain 12	PREDICTED: Mus musculus dynein, axonemal, heavy chain 7c (Dnahc7c), mRNA [XM_976110]	CTACTCCTATGGATTTCTGAATGCAAAACCTCTGTCTGTGAAGATAGTGATGACCTACAG	0	-1.93319
A_55_P1968276	NM_172609	Tomm22	translocase of outer mitochondrial membrane 22 homolog (yeast)	Mus musculus translocase of outer mitochondrial membrane 22 homolog (yeast) (Tomm22), nuclear gene encoding mitochondrial protein, mRNA [NM_172609]	ACAAAATTCATTATACCTGAGTACAGAAGTCACCAGGAATCCCAGAGAGAAGGGAGGCTG	0	-1.91803
A_55_P2069530					TTGTTCCTTCTCCGCTCCCACTGCTTCACTTGACCAGCCTTTTGTTGAATGAGCTATTAA	0	-1.89928
A_55_P1988384	NM_007515	Slc7a3	solute carrier family 7 (cationic amino acid transporter, y+ system), member 3	Mus musculus solute carrier family 7 (cationic amino acid transporter, y+ system), member 3 (Slc7a3), mRNA [NM_007515]	GGATATGAAATAATGCTCTGTATTTCTTGTGAAATGATGGCTATGTCTTTGCTGTTTCTC	0	-1.88619
A_30_P01030871				lincRNA:chr7:31709550-31723025 forward strand	CAGGTTGTGCTGCTGTAGCTGGGCTCGAAGCAGGGCATTCTCATTCTTCAGCTCCTCGAT	0	-1.86148
A_51_P327451	NM_009653	Alas2	aminolevulinic acid synthase 2, erythroid	Mus musculus aminolevulinic acid synthase 2, erythroid (Alas2), nuclear gene encoding mitochondrial protein, transcript variant 1, mRNA [NM_009653]	TTTGGGAACATGGGACCCCAATATGTTACCACCTATGCTTAAGGAGCCAGCTGCCTTGGA	0	-1.8584
A_55_P2044339	NR_029469	D4Ertd617e	DNA segment, Chr 4, ERATO Doi 617, expressed	Mus musculus DNA segment, Chr 4, ERATO Doi 617, expressed (D4Ertd617e), non-coding RNA [NR_029469]	ATGCAGAACTCAGCTCATCTACAGCAGATGTCCTCAAGTGTGCCATCATGCTTCTGCTCG	0	-1.84704
A_55_P1977776	NR_003280	LOC790956	5.8S ribosomal RNA	Mus musculus 5.8S ribosomal RNA (LOC790956), ribosomal RNA [NR_003280]	TGCGAGAATTAATGTGAATTGCAGGACACATTGATCATCGACACTTCGAACGCACTTGCG	0	-1.83672
A_55_P2075996	NM_170588	Cpne1	copine I	Mus musculus copine I (Cpne1), transcript variant 1, mRNA [NM_170588]	CCTTCTCAGTAACCTGTTCACAAACTGTATGTTAGAGCTTTTATTTTGTTCTTGACATGT	0	-1.8223
A_51_P117739	NM_010216	Figf	c-fos induced growth factor	Mus musculus c-fos induced growth factor (Figf), mRNA [NM_010216]	GGCTGGCAAAGTCCAAGGGCAATGCTCATGAGTTATTGTGCTTCTTTCTTATGCGGAATT	0	-1.80956
A_55_P2079116	NR_002142	Rpph1	ribonuclease P RNA component H1	Mus musculus ribonuclease P RNA component H1 (Rpph1), RNase P RNA [NR_002142]	TAGTCTGAATTGGGTTATGAGGCCCGGGAGGTGCCTCACCTCAGCCATTGAACTCGCACT	0	-1.79923
A_55_P1984591	NM_019626	Cbln1	cerebellin 1 precursor protein	Mus musculus cerebellin 1 precursor protein (Cbln1), mRNA [NM_019626]	CGTCCAGAAGTTTTGATTGTACCGAAACATAATGTGCAAAGCAAAATTGAAATAAACGAC	0	-1.77727
A_55_P1962303	NM_008218	Hba-a1	hemoglobin alpha, adult chain 1	Mus musculus hemoglobin alpha, adult chain 1 (Hba-a1), mRNA [NM_008218]	TACTTCCCTCACTTTGATGTAAGCCACGGCTCTGCCCAGGTCAAGGGTCACGGCAAGAAG	0	-1.75604
A_55_P1962299	NM_001083955	Hba-a2	hemoglobin alpha, adult chain 2	Mus musculus hemoglobin alpha, adult chain 2 (Hba-a2), mRNA [NM_001083955]	TTCTTCTCTCCCTTGCACCTGTACCTCTTGGTCTTTGAATAAAGCCTGAGTAGGAAGAAG	0	-1.74568
A_55_P1981366	NM_008485	Lamc2	laminin, gamma 2	Mus musculus laminin, gamma 2 (Lamc2), mRNA [NM_008485]	CCTCTGTATCTCCTTGTCTTTTCATGGATGTGTATTAAATAAAGGAGTGTTAGATGCTGG	0	-1.74019
A_55_P2095271	NM_153805	Pkn3	protein kinase N3	Mus musculus protein kinase N3 (Pkn3), mRNA [NM_153805]	CCACGGCAGCATGGGTGGCTTTTCTTTTTAATACTTGACTTTATATAGAGCATTAAATTA	0	-1.72856
A_55_P1993858	NR_001460	Rmrp	RNA component of mitochondrial RNAase P	Mus musculus RNA component of mitochondrial RNAase P (Rmrp), RNase MRP RNA [NR_001460]	AGGCTACATACGAGGGACATGTTCCTTATCCTTTCGCCTAGGGGAAAGTCCCCGGACCAC	0	-1.71974
A_55_P2047155	NM_001159569	Meis2	Meis homeobox 2	Mus musculus Meis homeobox 2 (Meis2), transcript variant 5, mRNA [NM_001159569]	GGACTAAGTTAAACTTGTACATTTCTGTTGATCACTCCGTTATGTTGCCTCAAATAGTTT	0	-1.69986
A_55_P2346639	AK004424	1110069O07Rik	RIKEN cDNA 1110069O07 gene	Mus musculus 18-day embryo whole body cDNA, RIKEN full-length enriched library, clone:1110069O07 product:unclassifiable, full insert sequence. [AK004424]	GAGAAAGCTTTCAGACTTTGAAAGACTCTTTTTGAGTGATATTGGATGGTCCTTAAAATG	0	-1.68492
A_55_P1987290	NR_004413	Rnu1b6	U1b6 small nuclear RNA	Mus musculus U1b6 small nuclear RNA (Rnu1b6), small nuclear RNA [NR_004413]	TACCATGATCACGAAGGTGGTTTTCCCAGGGCGAGGCTCACCCATTGCACTTTGGGGTGT	0	-1.66979
A_30_P01020383				lincRNA:chr6:47687025-47728525 forward strand	CCCACCGCACGCCCGCACACACAACCACAACACCAACAGCTACGCTCCCTAATACGCCCG	0	-1.66279
A_55_P2151006	NM_001135172	C1qtnf7	C1q and tumor necrosis factor related protein 7	Mus musculus C1q and tumor necrosis factor related protein 7 (C1qtnf7), transcript variant 1, mRNA [NM_001135172]	GCCCTTGGCAATACAACCAGCTGGAAATGACACTGCCTCATTAAATATTCATAAAACCCC	0	-1.65859
A_55_P2145307	NM_028020	Cpsf3l	cleavage and polyadenylation specific factor 3-like	Mus musculus cleavage and polyadenylation specific factor 3-like (Cpsf3l), mRNA [NM_028020]	CCTACATAGCTGTAGATTAATCTCTGCCGAGCACAATAAATGTTGTACAATCTCCACTTC	0	-1.65182
A_52_P667913	NM_033592	Pcdhga9	protocadherin gamma subfamily A, 9	Mus musculus protocadherin gamma subfamily A, 9 (Pcdhga9), mRNA [NM_033592]	AGGCTCCAGCAGGTGGTAATGGCAACAAGAAGAAATCGGGCAAGAAAGAGAAGAAGTAAT	0	-1.64528
A_52_P223508	NR_026976	6720401G13Rik	RIKEN cDNA 6720401G13 gene	Mus musculus RIKEN cDNA 6720401G13 gene (6720401G13Rik), transcript variant 2, non-coding RNA [NR_026976]	TAAATAGAGAAGCACTTGATAGAAGGCACCTGGATAAGGATGGACAGAAATCAGAGGCCT	0	-1.64161
A_51_P488730	NM_175480	Zfp612	zinc finger protein 612	Mus musculus zinc finger protein 612 (Zfp612), mRNA [NM_175480]	GAAGAAACCCTATGTATGTAACGTATGTGGGAAAACTTTCAGGTTTAGCTTCCAACTAAG	0	-1.63837
A_66_P126348	NR_033217	BC030870	cDNA sequence BC030870	Mus musculus cDNA sequence BC030870 (BC030870), non-coding RNA [NR_033217]	TGTGGCTCAGTGGTAGAGTGCTTGCCTAACATGCTTAAGGCTCTGTGTTTGATTGCTAGC	0	-1.63748
A_52_P217604	NM_182996	Zfp692	zinc finger protein 692	Mus musculus zinc finger protein 692 (Zfp692), transcript variant 1, mRNA [NM_182996]	CTGTGCTCGATCTTTCCGCACTAGCAGCAACCTTGTCATCCACAGACGAATCCACACAGG	0	-1.63442
A_55_P2051716	NM_011532	Tbx1	T-box 1	Mus musculus T-box 1 (Tbx1), mRNA [NM_011532]	TGTGTAGATACTGTAGATACTGCACCGGCGCCGATTTCATAAACGGTTTTGCCTCTTTTG	0	-1.63322
A_55_P2020438	NM_207685	Elavl2	ELAV (embryonic lethal, abnormal vision, Drosophila)-like 2 (Hu antigen B)	Mus musculus ELAV (embryonic lethal, abnormal vision, Drosophila)-like 2 (Hu antigen B) (Elavl2), transcript variant 1, mRNA [NM_207685]	ATTTGTGACTATGACAAACTATGATGAGGCGGCCATGGCGATAGCTAGCCTCAATGGATA	0	-1.62854
A_55_P2068104	XM_001475827	LOC100046225	similar to PR-domain zinc finger protein 6	PREDICTED: Mus musculus similar to PR-domain zinc finger protein 6 (LOC100046225), mRNA [XM_001475827]	CGGTCCTCGCCCGCTGCCGACGCCCGGGTGTTCCGGAGGATGGATCCTTGGAGAGGATGG	0	-1.61925
A_30_P01024630				lincRNA:chr13:44217172-44224947 reverse strand	CTAGGAACTGAGTGTGTTCCCCTAGTAAGTTCGGTCCTCAGTGTGATAATCTTGAGCCGG	0	-1.61769
A_30_P01033231				lincRNA:chr6:47595238-47601893 reverse strand	GACTTGGCTGTGGTCAGGGTGGTCTCGTGGCCCAAGGCCCAGGCCTTCCAGAAAGGGAAG	0	-1.61382
A_55_P2109033	NM_008256	Hmgcs2	3-hydroxy-3-methylglutaryl-Coenzyme A synthase 2	Mus musculus 3-hydroxy-3-methylglutaryl-Coenzyme A synthase 2 (Hmgcs2), nuclear gene encoding mitochondrial protein, mRNA [NM_008256]	CCACCTGTGCACTTTGGCATGAATGTGTTCTATCCCTCAATAAAATGCATTTCAAAATTG	0	-1.61206
A_52_P594756	NM_023048	Asb4	ankyrin repeat and SOCS box-containing 4	Mus musculus ankyrin repeat and SOCS box-containing 4 (Asb4), mRNA [NM_023048]	GTCATAGTGTTGCAATGTTTCCCTTAGTCTAGTGTGGAATATGTAGCCACTTGTTTTGAA	0	-1.60493
A_30_P01026609				lincRNA:chr18:36449530-36456800 reverse strand	TGAAATTATCTGTCTCCTTTCAGCAGGGGTTAAAATCACTAGCAGCTTTCTCCATTACCT	0	-1.60385
A_55_P2024431	NM_008064	Gaa	glucosidase, alpha, acid	Mus musculus glucosidase, alpha, acid (Gaa), transcript variant 1, mRNA [NM_008064]	CAGGTTCCCAAGACTCGAGAAACTTACTGTGAAGTGTACTTACTTTTAATAAAAAGGATA	0	-1.6008
A_55_P2064831	AK135004			Putative uncharacterized proteinMCG117552 ; [Source:UniProtKB/TrEMBL;Acc:Q3UY33] [ENSMUST00000097736]	ACTGGATACAAAAGATGACTCAACAGGAACATATGGGACGATATCCTGGATGGTTTCGAG	0	-1.59616
A_66_P100777	NM_009216	Sstr1	somatostatin receptor 1	Mus musculus somatostatin receptor 1 (Sstr1), mRNA [NM_009216]	AACCTGGGGTTCGCAAGTTCACACTGACCTGACATACAATGCTTGGATGCACTATTGAAA	0	-1.59378
A_52_P593853	NM_175368	4933402P03Rik	RIKEN cDNA 4933402P03 gene	Mus musculus RIKEN cDNA 4933402P03 gene (4933402P03Rik), mRNA [NM_175368]	GGCCAAATCAGAACTGAGGCTACAGGGCTTCGGTCCTCATTATTCACAGTCCCGGATTTG	0	-1.58518
A_55_P2072233	NM_028325	Zcchc12	zinc finger, CCHC domain containing 12	Mus musculus zinc finger, CCHC domain containing 12 (Zcchc12), mRNA [NM_028325]	GTGTTGTTCTATATGCTGTATTTTTTCACCAAAACGTATGTTGTGGCCTTCTTTGTCAAT	0	-1.57868
A_66_P139703	AK135561			Putative uncharacterized protein [Source:UniProtKB/TrEMBL;Acc:Q3UXI1] [ENSMUST00000097840]	TATGAGGCTCCTTGGCATTGTGACATCCCCACGGCATAGTCTGAGATGCACGATAAAAAT	0	-1.57602
A_55_P2181181					AAAGCTGAAGACCAACAGTGAGTGCTGTGGACTCGGCTGAGCTGCCAGCTTACACTGCCT	0	-1.5734
A_30_P01033575				lincRNA:chr16:8738782-8830148 reverse strand	CGAGCGCGGCCAGCCGGTCACCCGCCCGCGCAGCCTCAGCGGTCGCCGCCGCAGCCCACA	0	-1.57155
A_55_P2128283	NM_009697	Nr2f2	nuclear receptor subfamily 2, group F, member 2	Mus musculus nuclear receptor subfamily 2, group F, member 2 (Nr2f2), transcript variant 1, mRNA [NM_009697]	GGCCCTTTTCCTTGTTTGCTTTGTGTTAGCTTATTGTAAACAGCCATTTGTTGTAAATTA	0	-1.5709
A_52_P676947	NM_021382	Tacr3	tachykinin receptor 3	Mus musculus tachykinin receptor 3 (Tacr3), mRNA [NM_021382]	TACAAGTCATCTTTCCTTATGTTACTACAACTGTTGATTCTGTTCATAAAATCGCAAGCC	0	-1.5684
A_55_P2010301	NM_009245	Serpina1c	serine (or cysteine) peptidase inhibitor, clade A, member 1C	Mus musculus serine (or cysteine) peptidase inhibitor, clade A, member 1C (Serpina1c), mRNA [NM_009245]	TGACCACCCTAAGATGTCATCCTTCCTTCTGAATTGGGTTCCTTCCATTAAACACAGGCT	0	-1.56255
A_30_P01019879				lincRNA:chr7:67001975-67050575 forward strand	TTACCTTTTAACTCAGGTGACCTAGGGCAAGTCAGCAACACCACAACAGTTCAATGGAGA	0	-1.55986
A_55_P2184364	NM_020579	B4galt3	UDP-Gal:betaGlcNAc beta 1,4-galactosyltransferase, polypeptide 3	Mus musculus UDP-Gal:betaGlcNAc beta 1,4-galactosyltransferase, polypeptide 3 (B4galt3), mRNA [NM_020579]	GCCCCGGAGGGGCGGGGGCTGGGATTTTGATATCTTTTCTAATAAAGGACTTTGTCTCAC	0	-1.55901
A_55_P1998471	NM_009114	S100a9	S100 calcium binding protein A9 (calgranulin B)	Mus musculus S100 calcium binding protein A9 (calgranulin B) (S100a9), mRNA [NM_009114]	GTCTAAAGGGAATGGCTTACTCAATGGCCTTTGTTCTGGGAAATGATAAGATAAATAATA	0	-1.54741
A_55_P2129373	NM_001013767	Capn11	calpain 11	Mus musculus calpain 11 (Capn11), mRNA [NM_001013767]	GAATTCCATCGCCTCCCCGCGCCGCGTCGTACACATTATTCTAATAAAGAGGACAAGGTT	0	-1.54684
A_55_P2106335	NM_009218	Sstr3	somatostatin receptor 3	Mus musculus somatostatin receptor 3 (Sstr3), mRNA [NM_009218]	AGTTGAGAAATTCTTCGCTGCTTCTGACCTGAGCGCCTATCAATAAAGACAGTGACTAAG	0	-1.5417
A_55_P2165414	NM_009243	Serpina1a	serine (or cysteine) peptidase inhibitor, clade A, member 1A	Mus musculus serine (or cysteine) peptidase inhibitor, clade A, member 1A (Serpina1a), mRNA [NM_009243]	TAAAATGTCATCCTTCCTTCTGAATTGGGTTCCTTCCATTAAACACAGGCTGGCCTGGCT	0	-1.53915
A_55_P1985143					CTGAGCAATCTGCCAAAGATAACTGTATGAGCAGAAAGCAGCTAAACTAAAAGAGAAGTA	0	-1.53734
A_55_P2048867	XM_001475122	Gm2922	predicted gene 2922	PREDICTED: Mus musculus hypothetical protein LOC100040715 (LOC100040715), mRNA [XM_001475122]	CCCGATGGGGCTTCCCGTCCTGCTGTTCGGCTCTGGAAGAGACTTGATTCCTTTTCTTTT	0	-1.53416
A_30_P01033650				lincRNA:chr7:134369091-134376366 reverse strand	AAGCATAACCCCGGCATCTTATGTTGTAGGCAGGTTTTCCTTTATAGAGGTGAGTACCCA	0	-1.5307
A_30_P01024852				lincRNA:chr10:94870971-94871658 reverse strand	TTAGTTCTCTTCAGGATTTAAAAACCAAAGCCAGTTCCTAACACCACATTTCAACACTTT	0	-1.53058
A_30_P01025229				lincRNA:chr7:134369091-134376468 reverse strand	AGAAACGGGCGGGAGACAGAACAAAGGACGACAGGCGGAGACAAAGGTAGAAAAACAAAG	0	-1.52867
A_55_P2025765	NM_007403	Adam8	a disintegrin and metallopeptidase domain 8	Mus musculus a disintegrin and metallopeptidase domain 8 (Adam8), mRNA [NM_007403]	CCGTCATCTCCGGATTGAAACAGATTAGTTGTTGAAATTATGACTAAACACTATTCACTA	0	-1.52832
A_51_P267933	NM_175692	Snhg11	small nucleolar RNA host gene 11 (non-protein coding)	Mus musculus small nucleolar RNA host gene 11 (non-protein coding) (Snhg11), mRNA [NM_175692]	GAATAAGTGATGTATGGCTTGCTACGATTCAACCAACACCAGTTACTAAGTAGGGTTGAG	0	-1.52367
A_30_P01026069				lincRNA:chr5:74487385-74497428 forward strand	TCGCCCTTTCCTGTGCCCTTTTAAGGTTGTCGCAGTACTTTAAGAGGCTAACACAGAAGG	0	-1.52123
A_51_P318830	NM_018803	Syt10	synaptotagmin X	Mus musculus synaptotagmin X (Syt10), mRNA [NM_018803]	AGGCCACCGTCCACACCATAAAAGCCTCCAAATAAGACCATATCACAGAAAGATCTAGAA	0	-1.52107
A_55_P2009576	NR_004432	Rnu12	RNA U12, small nuclear	Mus musculus RNA U12, small nuclear (Rnu12), small nuclear RNA [NR_004432]	GAAAATAACGATTCGGGGTGACGCCCGAGTCCTCACTGCTTATGTGAGAAGAATTTTTGA	0	-1.52077
A_51_P516728	NM_010404	Hap1	huntingtin-associated protein 1	Mus musculus huntingtin-associated protein 1 (Hap1), transcript variant 1, mRNA [NM_010404]	GACGTAAAGTGTATCTGCGTGAGGGTTGTGTCCCTCTGCCCAGTGCTGTCTCTGTGTCCT	0	-1.51703
A_55_P2183668					GGGATCTTTCTGAGCATTCTTTGCCCCCGCCTCCCCTGTCACCACAAAACTGTTGTCAGT	0	-1.51274
A_30_P01024770				lincRNA:chr8:89996710-90049453 forward strand	GATGGACATTCTACCCCTGAGACCAATTTCGATCAAATACTTTTGTCAATAAAAAGATAC	0	-1.50705
A_30_P01027314				lincRNA:chr10:94870971-94871658 reverse strand	TTGAATTAGGTAAACTGACAGATTTAGGGTCCTTAGGATTAAGTCTGTGTCTGTTTCTCT	0	-1.5036
A_55_P2022724	NR_030716	5430417L22Rik	RIKEN cDNA 5430417L22 gene	Mus musculus RIKEN cDNA 5430417L22 gene (5430417L22Rik), non-coding RNA [NR_030716]	CCCCGGCGGCGGCAGCGACGCGGTGGCGGGCTGCGGGCGGGCGGCGTGAGGAGCAGCGGC	0	-1.50082
A_51_P282837	NM_011176	St14	suppression of tumorigenicity 14 (colon carcinoma)	Mus musculus suppression of tumorigenicity 14 (colon carcinoma) (St14), mRNA [NM_011176]	CTCAGAGTTCTTCCAAAGTGGGACCCCCTCAAGAGTTGGAGAGAGAACTTGCGTGCTAGC	0	-1.5008
A_30_P01027466				lincRNA:chr4:35106125-35127700 reverse strand	GTCCATCAAAAGCCACCGTCCTTCTGACAGCAGAGAAGGAGACTTCCTTTATTCCTTCCC	0	-1.49976
A_30_P01032670				lincRNA:chr5:22801058-22939737 forward strand	TGTGATTCCTGTTGTCCCTACCTACAAGGAACGAGCCTTTGAAACACTTCATAAGGTCCT	0	-1.49912
A_55_P2064572	NM_172731	Fgd5	FYVE, RhoGEF and PH domain containing 5	Mus musculus FYVE, RhoGEF and PH domain containing 5 (Fgd5), mRNA [NM_172731]	GTCCCCTACAAAAAAGATTTTTGTAAAACAAACAAACAAACAAACCACCATCTCAAGGAC	0	-1.49521
A_51_P173601	NM_020486	Bcam	basal cell adhesion molecule	Mus musculus basal cell adhesion molecule (Bcam), mRNA [NM_020486]	AGTGTTGAGGCTGACGACCTCCCAGAGGCAATCTCTGGATCTGGAACTTTGGGCATCATC	0	1.49531
A_30_P01017941				lincRNA:chr19:23068397-23190256 reverse strand	TCTTGGATTGAGTTGGCAATCCCTTCATGGAGAGTTAGGCAACTGGTTCTGACCATGTAT	0	1.49532
A_66_P138001	NM_026482	Atp2b1	ATPase, Ca++ transporting, plasma membrane 1	Mus musculus ATPase, Ca++ transporting, plasma membrane 1 (Atp2b1), mRNA [NM_026482]	CAGATCCACGGATGCATTACGGAAAATACAGGAGAGCTATGGAGATGTCTATGGCATTTG	0	1.4969
A_51_P205106	NM_010801	Mlf1	myeloid leukemia factor 1	Mus musculus myeloid leukemia factor 1 (Mlf1), transcript variant 2, mRNA [NM_010801]	CAAACTCAATGTGAAAGGATCACCTGTGAAAATCACCAAAAAATAAATAGCCCTGCATTT	0	1.49705
A_55_P2043122	NM_028710	Arsg	arylsulfatase G	Mus musculus arylsulfatase G (Arsg), transcript variant 1, mRNA [NM_028710]	GGGATTTCTTCCCAGCCCCTAAAACTTCTAAGAAACAAAATAAAAATGTAAACAACTCAC	0	1.49735
A_51_P219918	NM_172383	Tmem125	transmembrane protein 125	Mus musculus transmembrane protein 125 (Tmem125), mRNA [NM_172383]	TTTCTTAGAACAGTGTTGCTATTGATGCTTAAGAATAATTGCCTCTTGGGCAAGATGATT	0	1.49828
A_52_P359257	XM_001477163	Gm3819	predicted gene 3819	PREDICTED: Mus musculus hypothetical protein LOC100046872 (LOC100046872), mRNA [XM_001477163]	ACTGTCTTAGACTTGGCTTTTCAGACTCAGTTCTGCTTCACACACTCAGTTCTGCGATCA	0	1.50103
A_55_P2122618	AK002412			Ankyrin repeat and SOCS box protein 11 (ASB-11) [Source:UniProtKB/Swiss-Prot;Acc:Q9CQ31] [ENSMUST00000036858]	CACTCCTTCTCCGGTATATTTTGTTAGTTTGTTGTTTCCCTAAAATAAATTTCTGTGGTG	0	1.50192
A_51_P221031	NM_172838	Slc16a12	solute carrier family 16 (monocarboxylic acid transporters), member 12	Mus musculus solute carrier family 16 (monocarboxylic acid transporters), member 12 (Slc16a12), mRNA [NM_172838]	GCTTTCATAACGAGACTCTGGCTTGATCCGATGGAGAAATTGATACTAGTCCATTGTAGC	0	1.50242
A_55_P1973451	NM_001162476	Stra6	stimulated by retinoic acid gene 6	Mus musculus stimulated by retinoic acid gene 6 (Stra6), transcript variant 1, mRNA [NM_001162476]	ATGCCATTAGTTGTCATGAAAGAAGTTAGTGTGCTCTCTGTAATAAATGTGCCTCTGAGG	0	1.50337
A_55_P2014224	NM_009154	Sema5a	sema domain, seven thrombospondin repeats (type 1 and type 1-like), transmembrane domain (TM) and short cytoplasmic domain, (semaphorin) 5A	Mus musculus sema domain, seven thrombospondin repeats (type 1 and type 1-like), transmembrane domain (TM) and short cytoplasmic domain, (semaphorin) 5A (Sema5a), mRNA [NM_009154]	GTTTTGTGTAAATAGTTTGCCTTGTTCAGTTGTATGTGAGTATTGAAATAAACCCTGCCA	0	1.5045
A_52_P222073	NM_021609	Ccbp2	chemokine binding protein 2	Mus musculus chemokine binding protein 2 (Ccbp2), mRNA [NM_021609]	GCCAGCTTTCACCTCACGGGGCCCAATATTCAAATTGTACAGGGGACAAAAATGTTGAAT	0	1.50512
A_55_P2122830	NM_009549	Zfp185	zinc finger protein 185	Mus musculus zinc finger protein 185 (Zfp185), transcript variant 1, mRNA [NM_009549]	GCAGCTAACAAAGAGAGATGGTTTTGCATTGATTTGCTTCTTTTTAATTGCTTTCCGTTT	0	1.50557
A_30_P01023090				lincRNA:chr14:26973425-26986650 forward strand	CTTGTGACGGTACTGTGGTGTCTGGTGAAAATGTGTCATGAGGTTTGTTTTTGCCAAACT	0	1.50573
A_55_P2038130	NM_008982	Ptprj	protein tyrosine phosphatase, receptor type, J	Mus musculus protein tyrosine phosphatase, receptor type, J (Ptprj), transcript variant 1, mRNA [NM_008982]	GCTTCCATGGGCAAAACTCAGTAGATGTCTCTATTTTTATATTGAATCTCAGAATTGGAA	0	1.50677
A_55_P2110362	NM_177684	Zfp637	zinc finger protein 637	Mus musculus zinc finger protein 637 (Zfp637), mRNA [NM_177684]	GACTCACCTGGAGTGAGGCAGAAGGTCTATGATTGCCAGGAATGTGGGAAGTCTTTCCGG	0	1.50893
A_55_P2239758	AK016492	4931430N09Rik	RIKEN cDNA 4931430N09 gene	Mus musculus adult male testis cDNA, RIKEN full-length enriched library, clone:4931430N09 product:unclassifiable, full insert sequence. [AK016492]	AAGACTGTCTTCCCGAGGACGGGAGTGTCTGTTGGTATAAAGAGTGCAGCAATTTGTTAT	0	1.50909
A_55_P2001948	NM_026908	Cab39l	calcium binding protein 39-like	Mus musculus calcium binding protein 39-like (Cab39l), mRNA [NM_026908]	GGTCCTGTCTTTCTCAATTGATTGTTCAAGGTAGTTGAAATATAAACATTTGAGTGGAAG	0	1.51244
A_55_P2099448	NM_009194	Slc12a2	solute carrier family 12, member 2	Mus musculus solute carrier family 12, member 2 (Slc12a2), mRNA [NM_009194]	CTGCTTTGTACAGAAGTTACTGCAATAAAGGAAGTGGAGTCATCACAAGTTTAATACTTA	0	1.51251
A_52_P510202	NR_030696	9930014A18Rik	RIKEN cDNA 9930014A18 gene	Mus musculus RIKEN cDNA 9930014A18 gene (9930014A18Rik), non-coding RNA [NR_030696]	AATTCTAGATTCCTGATTTGTTCCCAAGAGAGTGAGTTGTTATAAGAGCAAGCCTGATTG	0	1.51267
A_51_P464738	NM_011400	Slc2a1	solute carrier family 2 (facilitated glucose transporter), member 1	Mus musculus solute carrier family 2 (facilitated glucose transporter), member 1 (Slc2a1), mRNA [NM_011400]	ACCCACTTGTAAATACACCAACAAACTCCTGTAACTTTACCTAAGCAGATATAAATGGCT	0	1.51376
A_51_P125260	NM_177470	Acaa2	acetyl-Coenzyme A acyltransferase 2 (mitochondrial 3-oxoacyl-Coenzyme A thiolase)	Mus musculus acetyl-Coenzyme A acyltransferase 2 (mitochondrial 3-oxoacyl-Coenzyme A thiolase) (Acaa2), nuclear gene encoding mitochondrial protein, mRNA [NM_177470]	AAGCCTTGATGAGGCAAGATGCATTGGGTTCTGTCTACTTCATACCTGTCTGACGTGTTA	0	1.51806
A_55_P1968370	NM_001110337	Gprc5c	G protein-coupled receptor, family C, group 5, member C	Mus musculus G protein-coupled receptor, family C, group 5, member C (Gprc5c), transcript variant 1, mRNA [NM_001110337]	AACCTTGTAACTGCTCAGAATTAAACGACTGCCCTTTCTTTGTGAGGGGTTACTGCCTCT	0	1.51941
A_55_P1960117	NM_001033145	1190002N15Rik	RIKEN cDNA 1190002N15 gene	Mus musculus RIKEN cDNA 1190002N15 gene (1190002N15Rik), mRNA [NM_001033145]	CAGCAGTGATCTTTACATTTTCTTTGCTGAAAAAGCACTGACAAAACTAAACCACCAAAA	0	1.51993
A_55_P2050622	NM_001082414	Sh3d19	SH3 domain protein D19	Mus musculus SH3 domain protein D19 (Sh3d19), mRNA [NM_001082414]	TGATGTTTCTCGTTAGCTGCTAAAATTGCTCGTGTGGCTGGAGAGACAGACTTTAAGAGC	0	1.52092
A_51_P444447	NM_007679	Cebpd	CCAAT/enhancer binding protein (C/EBP), delta	Mus musculus CCAAT/enhancer binding protein (C/EBP), delta (Cebpd), mRNA [NM_007679]	GACATTTCCGACAGACTTTTGTAGATAAGAGGAAGAGACTGCGCATGCTTTTTATATTCA	0	1.52273
A_52_P50305	NM_016786	Ube2k	ubiquitin-conjugating enzyme E2K (UBC1 homolog, yeast)	Mus musculus ubiquitin-conjugating enzyme E2K (UBC1 homolog, yeast) (Ube2k), mRNA [NM_016786]	CACTTTTTCTAGTTTCAAGGAGTTGATGTTGGAAGTTACATTTTCATCTTTCAGTACCTG	0	1.52315
A_52_P675039	NM_177868	Fhad1	forkhead-associated (FHA) phosphopeptide binding domain 1	Mus musculus forkhead-associated (FHA) phosphopeptide binding domain 1 (Fhad1), mRNA [NM_177868]	AATAGCGTGCGACCATCTGATAGATGACTTACTAATGGCTCAGAAGGAAATCCTATCCCA	0	1.52391
A_55_P2126391	NM_175347	Srl	sarcalumenin	Mus musculus sarcalumenin (Srl), mRNA [NM_175347]	GGAAGACACCTTACCAGTAGTATCCTCCTTTTGGATTTTTCTCCATCTATTTCTTCTCTG	0	1.52478
A_51_P512306	NM_172898	Kirrel2	kin of IRRE like 2 (Drosophila)	Mus musculus kin of IRRE like 2 (Drosophila) (Kirrel2), mRNA [NM_172898]	ACATTGAAGGAGGGAAAGATCATTACAAGCATCAGGACTGTTGGTGTACACTCAGTTCAG	0	1.52598
A_55_P2085335	NM_019394	Mia1	melanoma inhibitory activity 1	Mus musculus melanoma inhibitory activity 1 (Mia1), mRNA [NM_019394]	CTACCGCTATCCCTGCAGTTACCCTTCCGGCTCTATGCAAATACAGCAGCCAATGGCAAA	0	1.52713
A_55_P2110355	NM_177684	Zfp637	zinc finger protein 637	Mus musculus zinc finger protein 637 (Zfp637), mRNA [NM_177684]	CTATCAGTGCAAAGAGTGTGGGAAAAGCTTCAGTCAGCGAGGCAGCCTGGCTGTCCACGA	0	1.53163
A_55_P1961466	NM_010024	Dct	dopachrome tautomerase	Mus musculus dopachrome tautomerase (Dct), mRNA [NM_010024]	GCTTGGGTCATTCACCACGGTCAAAGTAAGGTGTGGCTAGTTATATGTGACCTTTGATTA	0	1.53349
A_51_P420415	NM_175283	Srd5a1	steroid 5 alpha-reductase 1	Mus musculus steroid 5 alpha-reductase 1 (Srd5a1), mRNA [NM_175283]	AGAGGAATCTTGTCTTAACACTATACTCTACTTCATTCCCTGAAACTCGTTATTTACTTG	0	1.53464
A_51_P317214	NM_146256	Hpdl	4-hydroxyphenylpyruvate dioxygenase-like	Mus musculus 4-hydroxyphenylpyruvate dioxygenase-like (Hpdl), mRNA [NM_146256]	AGTATCTGAGATGGGATTTAGAACAGCAAGAACCCCTAAAATGTCTAGGTAATATCAATA	0	1.53563
A_55_P2167525	NM_001004366	Scube3	signal peptide, CUB domain, EGF-like 3	Mus musculus signal peptide, CUB domain, EGF-like 3 (Scube3), mRNA [NM_001004366]	TACACAGAGAAACACAAGGAGATGCTGCCAAAATCCTTCATCAAGCTACTGCGCTCCAAA	0	1.53699
A_55_P2133365	NM_001048005	1110017D15Rik	RIKEN cDNA 1110017D15 gene	Mus musculus RIKEN cDNA 1110017D15 gene (1110017D15Rik), transcript variant 1, mRNA [NM_001048005]	AGGTAGTGGTGAACATGCTGAACTCGCTGTCTCGGAACCGGACTCTGCCGCAGATTGTAC	0	1.53914
A_52_P504787	NM_010141	Epha7	Eph receptor A7	Mus musculus Eph receptor A7 (Epha7), transcript variant 1, mRNA [NM_010141]	TGGCCATCAAAAGAAGATCATGAGCAGCATCCAGACTATGCGGGCACAAATGTTGCATTT	0	1.54152
A_52_P89567	NM_007483	Rhob	ras homolog gene family, member B	Mus musculus ras homolog gene family, member B (Rhob), mRNA [NM_007483]	CAACAGTGTGAATTTTTTCTTTAAATTTGTGTAGCATACGCAGTTTTGGTAAAGGAAGGC	0	1.54252
A_30_P01028946				lincRNA:chr5:73771801-73772662 forward strand	AAAGATGAGCCAAGTAAAGAAGAGACTAGAACAACGCTGTGCTAGACTTTCCAGGCTCTG	0	1.54709
A_55_P1977792	NM_008034	Folr1	folate receptor 1 (adult)	Mus musculus folate receptor 1 (adult) (Folr1), mRNA [NM_008034]	GTGGTGGGGCTCTGACAGCCTCTTTAATAAACCAGACATTCCACATGTGCCTTATGAATT	0	1.54739
A_55_P2340448	AK045415	B230114P17Rik	RIKEN cDNA B230114P17 gene	Mus musculus adult male corpora quadrigemina cDNA, RIKEN full-length enriched library, clone:B230114P17 product:unclassifiable, full insert sequence. [AK045415]	CTTGATGGTGTCCCTGTGATCTTGTACTTTATGAAATTTTTAAATTTGTAAGACACCTGC	0	1.54886
A_51_P324814	NM_010664	Krt18	keratin 18	Mus musculus keratin 18 (Krt18), mRNA [NM_010664]	GGATGGCAGAGTGGTGTCCGAGACTAATGACACCAGAGTTCTGAGGCACTGAGGCAGAGA	0	1.55304
A_55_P1996907	BC067074			BC067074 protein Fragment [Source:UniProtKB/TrEMBL;Acc:Q6NXH4] [ENSMUST00000078163]	GTGAGACTGAGGCTTGCACAAATGATTCAGATTTTTCTGTGAAGAGTAATATAGTAAAGA	0	1.55487
A_55_P2027087	NM_001114663	Plcl1	phospholipase C-like 1	Mus musculus phospholipase C-like 1 (Plcl1), mRNA [NM_001114663]	GCAATTGATGGGTTTACCCAGTATTTATTGTCTCCAGAATGTGACATTTTTGATCCAGAG	0	1.55674
A_51_P285077	NM_029095	Hhatl	hedgehog acyltransferase-like	Mus musculus hedgehog acyltransferase-like (Hhatl), transcript variant 1, mRNA [NM_029095]	CTCGGGCCTTGTGACATCGTCTACCTGTGGTCTGTTCTTAACTGCTTCGGCCTCAACTTT	0	1.55749
A_55_P1967538	NM_015755	Hunk	hormonally upregulated Neu-associated kinase	Mus musculus hormonally upregulated Neu-associated kinase (Hunk), mRNA [NM_015755]	GAAGAGTCTATTTTAGTCATACGATTTGGTCATGAGTAAGGACTATATTTATGTCACCAC	0	1.55821
A_55_P2194992	NM_001013761	Gm606	predicted gene 606	Mus musculus predicted gene 606 (Gm606), mRNA [NM_001013761]	CTTCCCTTTAACTTTGATAAGTGATGCAGATATTATGTAGGGTGAACCTTATATACAACC	0	1.56004
A_52_P164136	NM_001042591	Arrdc3	arrestin domain containing 3	Mus musculus arrestin domain containing 3 (Arrdc3), mRNA [NM_001042591]	TACTCTTTAGAGGCATTATACTTCTAAATATTGGTCAATTCTTGACATAACACCTGAGGG	0	1.56361
A_55_P2174401	XM_001473234	Ccdc42b	coiled-coil domain containing 42B	PREDICTED: Mus musculus similar to hCG1652305 (LOC546886), mRNA [XM_001473234]	TTATCATGAACATCTCAGCCACACTGGCCAAACTTGCCCTGGCTCAGCCTACAGCTACTG	0	1.56418
A_30_P01029637				lincRNA:chr1:90340543-90359181 reverse strand	ATCATGGAGTTCTTAGTACCGCATCGGTCCTCCTCCACGGCATCTGCCTCTGTGCTGCTT	0	1.56576
A_51_P389539	NM_054053	Gpr98	G protein-coupled receptor 98	Mus musculus G protein-coupled receptor 98 (Gpr98), mRNA [NM_054053]	ACCTCTGAGAGTCCCATTTACACTCTCCAGTAGAAAGAGGACAAGTTTCCTCATTGCCTT	0	1.5685
A_55_P1973868	NM_001042779	Sema3b	sema domain, immunoglobulin domain (Ig), short basic domain, secreted, (semaphorin) 3B	Mus musculus sema domain, immunoglobulin domain (Ig), short basic domain, secreted, (semaphorin) 3B (Sema3b), transcript variant 1, mRNA [NM_001042779]	TGGGTATGGGGTGAGGCAGGCCAACTGTACTAAAGTAACGCAATAAACACATTATCAGCT	0	1.56892
A_52_P97889	NM_177897	B4galnt4	beta-1,4-N-acetyl-galactosaminyl transferase 4	Mus musculus beta-1,4-N-acetyl-galactosaminyl transferase 4 (B4galnt4), mRNA [NM_177897]	TTTGGCCTCTTTGGGATCTACAAATCAGACTTTGACAGAGTAGGAGGCATGAACACTGAG	0	1.56912
A_52_P521564	NM_001163103	Gm70	predicted gene 70	Mus musculus predicted gene 70 (Gm70), mRNA [NM_001163103]	AGAGAAGAAGCGCATGACATTGGTACAGTTCAGGAGAATGATGGCAAAACGTCCAGCAAT	0	1.57358
A_51_P501844	NM_175475	Cyp26b1	cytochrome P450, family 26, subfamily b, polypeptide 1	Mus musculus cytochrome P450, family 26, subfamily b, polypeptide 1 (Cyp26b1), mRNA [NM_175475]	GTTCGTGTGTCTCGTTGTGGTAGCATTAATGGGTGATGTAGTCTCACATTCCTAACTATT	0	1.57437
A_55_P1999902	AK167816			Phosphatidylinositol-4-phosphate 5-kinase type-1 alpha (EC 2.7.1.68)(Phosphatidylinositol-4-phosphate 5-kinase type I alpha)(PtdIns(4)P-5-kinase alpha)(PIP5KIalpha)(Phosphatidylinositol-4-phosphate 5-kinase type I beta)(PI4P5KIbeta)(68 kDa type I phosphatidylinositol-4-phosphate 5-kinase) [Source:UniProtKB/Swiss-Prot;Acc:P70182] [ENSMUST00000107229]	GCAAGAAAAGCTGCTGCTCCTGCTCTCAGGGCTGCATCTGCAAAGACGCTTCGGACAAGT	0	1.57737
A_55_P1988839	NM_008387	Ins2	insulin II	Mus musculus insulin II (Ins2), mRNA [NM_008387]	GCAACTAGACCCACCACTACCCAGCCTACCCCTCTGCAATGAATAAAACCTTTGAATGAG	0	1.58067
A_51_P155747	NM_028776	Scyl3	SCY1-like 3 (S. cerevisiae)	Mus musculus SCY1-like 3 (S. cerevisiae) (Scyl3), mRNA [NM_028776]	TCATAGGGCTTTCGAACACAACTGACTTAAATTGAACTTTATATATATTCAGGCCTACAG	0	1.5821
A_51_P227962	NM_029297	Dynlrb2	dynein light chain roadblock-type 2	Mus musculus dynein light chain roadblock-type 2 (Dynlrb2), mRNA [NM_029297]	GAGATGTGTTCTCCTGTTTTGACAATGGAACTGCACTACTTGCTTCCCTAAGTCCCCTTT	0	1.58329
A_52_P193555	NM_011642	Trp73	transformation related protein 73	Mus musculus transformation related protein 73 (Trp73), transcript variant 1, mRNA [NM_011642]	CAAGCAGTATTGATGGATACAGTCTAGTGACTCTATTAACTGTTTTGGGTGATGTCATTT	0	1.58488
A_52_P361534	NM_009521	Wnt3	wingless-related MMTV integration site 3	Mus musculus wingless-related MMTV integration site 3 (Wnt3), mRNA [NM_009521]	ATTTAATAATAGTACATGAGCGCATTGTAATTATCCTCGCCATAGTCAGGTAATAGCATC	0	1.59006
A_55_P1990909	XM_001475915	LOC100046270	hypothetical protein LOC100046270	PREDICTED: Mus musculus hypothetical protein LOC100046270 (LOC100046270), mRNA [XM_001475915]	GAAAAAGAATCTTCTTTATGCTCTGTAAATGAACTCACTCTCTCCACAAGACAAATGACA	0	1.59097
A_52_P624415	NM_153520	Opalin	oligodendrocytic myelin paranodal and inner loop protein	Mus musculus oligodendrocytic myelin paranodal and inner loop protein (Opalin), mRNA [NM_153520]	TGTGAAATTTCAGAACTCTATGACAATCCCAAAATATCTGAGAATCCTAGGCGGTCACCC	0	1.59178
A_55_P1962219	NM_133364	Prima1	proline rich membrane anchor 1	Mus musculus proline rich membrane anchor 1 (Prima1), mRNA [NM_133364]	CACTGACTGTCACCAGTTGCTACTGAAAGCATGTATTCCAATGAAAGCAGAGGGTCTGTC	0	1.5927
A_55_P2186668	NM_001081275	1700009P17Rik	RIKEN cDNA 1700009P17 gene	Mus musculus RIKEN cDNA 1700009P17 gene (1700009P17Rik), mRNA [NM_001081275]	GTTATCCAAGGAGACAACCCAGATGAACCGCAAAGCTCGCACCCCTCTGCAGGTCACACT	0	1.59696
A_55_P1977140	XM_001477890	LOC100047320	hypothetical protein LOC100047320	PREDICTED: Mus musculus hypothetical protein LOC100047320 (LOC100047320), mRNA [XM_001477890]	GTAGGTACCTCTGAGTGCAGAACCCGAATAAACTCTCTTACATTGGAAACATTATTCTGA	0	1.60038
A_52_P512137	NM_172535	Iqub	IQ motif and ubiquitin domain containing	Mus musculus IQ motif and ubiquitin domain containing (Iqub), mRNA [NM_172535]	TAGAAGATATCAGGAGTAAACACTCCACAAAGAGTCCACCCAAAATCATAATAACCCGTA	0	1.6067
A_51_P435321	NM_026887	Ap1s2	adaptor-related protein complex 1, sigma 2 subunit	Mus musculus adaptor-related protein complex 1, sigma 2 subunit (Ap1s2), mRNA [NM_026887]	CACTACATGTTGTTCACCTGATTTTAATGTTGCATAAATATGCATTGTCTCATGCCTGTT	0	1.61008
A_55_P2123957	NM_007395	Acvr1b	activin A receptor, type 1B	Mus musculus activin A receptor, type 1B (Acvr1b), mRNA [NM_007395]	AATTCTCCAGACTCAAACGCACATAGTTCAGTCACTGGAAACGCTTGTCTTTGCACCTGA	0	1.61027
A_30_P01033040				lincRNA:chr8:73645975-73696275 forward strand	AAATGTTGGATGTGTGTGCCTGTGCCTTTAGTACTGCAAGTAGTGTCAGGGAAAGGAAAC	0	1.61084
A_66_P134073	NM_001035244	Trpm3	transient receptor potential cation channel, subfamily M, member 3	Mus musculus transient receptor potential cation channel, subfamily M, member 3 (Trpm3), transcript variant 7, mRNA [NM_001035244]	CTGGCCAAGAATATCTTCTACATGCCTTATTGGATGATTTATGGGGAAGTGTTTGCTGAC	0	1.61324
A_55_P1956659	AK045799			Forkhead-associated domain-containing protein 1 (FHA domain-containing protein 1) [Source:UniProtKB/Swiss-Prot;Acc:A6PWD2] [ENSMUST00000051924]	CCCTCTAATCAGCCAAGCTGGAAGAATGGATGGGCTCTAGGTTCAGTGAGAGTCTGTGTC	0	1.62282
A_55_P1980311	NM_001103165	Pcbp2	poly(rC) binding protein 2	Mus musculus poly(rC) binding protein 2 (Pcbp2), transcript variant 1, mRNA [NM_001103165]	GCTTAAGGCTAAGAAAGCCCCATCTATCTGTTGATTATGTGGCGCATATATATTATTTAT	0	1.62578
A_51_P245895	NM_172632	Mapk4	mitogen-activated protein kinase 4	Mus musculus mitogen-activated protein kinase 4 (Mapk4), mRNA [NM_172632]	TCGCAGCACCTTAAATCTTAGCTAACTATGATTTGTATATTGGGACGTACAATGCATCAG	0	1.62821
A_55_P2133315	NM_001103157	Steap2	six transmembrane epithelial antigen of prostate 2	Mus musculus six transmembrane epithelial antigen of prostate 2 (Steap2), transcript variant 1, mRNA [NM_001103157]	CTGGTCTTCCTTGTGTAAACTGCATTTTGTTCAAACATTAGGGTATATTACATTTTCTCC	0	1.62977
A_52_P517029	NM_019790	Tmeff2	transmembrane protein with EGF-like and two follistatin-like domains 2	Mus musculus transmembrane protein with EGF-like and two follistatin-like domains 2 (Tmeff2), mRNA [NM_019790]	ATAACCATCATGCAAGTGTTGCTATGAATCACTCTCTTGATAGATAGATATGACAAATCC	0	1.62998
A_55_P2015541	NM_016868	Hif3a	hypoxia inducible factor 3, alpha subunit	Mus musculus hypoxia inducible factor 3, alpha subunit (Hif3a), transcript variant 2, mRNA [NM_016868]	CAGAAACCCACAAATGTCTCCAAAACCACCATAAAGACCTCTCCTTGTTAGGCACCAGAG	0	1.63047
A_30_P01026558				lincRNA:chr18:6144775-6202232 reverse strand	CATAGTTGGTTTGGGAAAATGACATATAATTTTAAGTTAACCTGCATGCTGTAAATGTGT	0	1.63071
A_66_P136389	NM_007560	Bmpr1b	bone morphogenetic protein receptor, type 1B	Mus musculus bone morphogenetic protein receptor, type 1B (Bmpr1b), mRNA [NM_007560]	ATCATGGCTTTCTGAGGAGGAGAAACTGTTTGGGTAACTTGTTCAAGATATGATGCATGT	0	1.63123
A_52_P584335	NM_008034	Folr1	folate receptor 1 (adult)	Mus musculus folate receptor 1 (adult) (Folr1), mRNA [NM_008034]	CTGGGCTTTTTCCTGTGCTCCGAGTAGGTGGGTTGTATTTTACCCAGTAGGAGTGGAAGA	0	1.63419
A_55_P1980481	NM_008170	Grin2a	glutamate receptor, ionotropic, NMDA2A (epsilon 1)	Mus musculus glutamate receptor, ionotropic, NMDA2A (epsilon 1) (Grin2a), mRNA [NM_008170]	GGTAAACGTTGGATGTCCAATAGCACCCTACTAGGAGGAAGAGGATATAGGGAGGTATTT	0	1.6348
A_30_P01018295				lincRNA:chr12:16003706-16022581 forward strand	AACAAGCTACCTTATTCTCCCAACTCGTACCACAGTTGCCTGTGCCTGTTTACCTGCTTC	0	1.63807
A_55_P2032079	NM_016974	Dbp	D site albumin promoter binding protein	Mus musculus D site albumin promoter binding protein (Dbp), mRNA [NM_016974]	TGGGGAACCCATCCATCCAACCGCCTCCATCAACACAATCCTGAATAAATCTTGAGAACC	0	1.63945
A_55_P2021565	NM_001164034	Ntf3	neurotrophin 3	Mus musculus neurotrophin 3 (Ntf3), transcript variant 1, mRNA [NM_001164034]	TTTGGCATTCAGTATTGTCAAGGCCATGACTGTGGTTTCAGTAAACTTTCTTAAAATCGG	0	1.64089
A_55_P2055158	NM_007470	Apod	apolipoprotein D	Mus musculus apolipoprotein D (Apod), mRNA [NM_007470]	TATCACCCCACAAGTTCACTTAGTTCCTGTTGTATAGTCTGTTGTATGCTTTTCATTTAA	0	1.64631
A_55_P1957922	NM_027560	Arrdc2	arrestin domain containing 2	Mus musculus arrestin domain containing 2 (Arrdc2), mRNA [NM_027560]	CCAGACCTGCCAGGGACTTGCCATTTCAATGGTCTGAAGAATTGTTCACTTTTATATATT	0	1.64647
A_51_P246317	NM_008630	Mt2	metallothionein 2	Mus musculus metallothionein 2 (Mt2), mRNA [NM_008630]	AGAAGCCTAGCCTTTTTTGTACAACCCTGACTCGTTCTCCACAACTTTTTCTATAAAGCA	0	1.65371
A_55_P2000818	NM_026908	Cab39l	calcium binding protein 39-like	Mus musculus calcium binding protein 39-like (Cab39l), mRNA [NM_026908]	GATGAACCTGCTTCGAGACAAAAGTCCCAACATCCAATTCGAAGCCTTCCATGTCTTTAA	0	1.65449
A_30_P01030881				lincRNA:chr19:23064968-23069896 forward strand	GGCAGATTCTACAGGCAACGAACTTTCTGGAATTTCTGTAACAAATGTTTTGCAATAAAA	0	1.65711
A_51_P440327	NM_027974	Efhc1	EF-hand domain (C-terminal) containing 1	Mus musculus EF-hand domain (C-terminal) containing 1 (Efhc1), mRNA [NM_027974]	TGTGCACCCACGGAGAAGGCAGGATTAACTACTATAACTTTGTTCGAGCTTTCTCGAACT	0	1.66234
A_52_P164797	NM_001081078	Lct	lactase	Mus musculus lactase (Lct), mRNA [NM_001081078]	CTCATTTCAGGGTTTGATGGTAGACTCAAGAGCACGGACTTCCTTTAGTAAGAACCAGTC	0	1.6631
A_55_P2032081	NM_016974	Dbp	D site albumin promoter binding protein	Mus musculus D site albumin promoter binding protein (Dbp), mRNA [NM_016974]	ATGGCCAGTGGTCTGGCCAGCTAGGTGCCCGAAGAACGTCATGATGCAGACAAATACATT	0	1.66721
A_30_P01027337				lincRNA:chr8:48480224-48480698 reverse strand	GTATAGTCACGCCTAATATCATGATAGGAGGAAAGAGAATGCTGATTTTCGAAGGTTCGA	0	1.67238
A_55_P2146314	NM_033652	Lmx1a	LIM homeobox transcription factor 1 alpha	Mus musculus LIM homeobox transcription factor 1 alpha (Lmx1a), mRNA [NM_033652]	CAAACAGAGATCCTTAATTCTACTCTCTAATGACATACCGAGATGAAATTAAAAGCCTCT	0	1.67714
A_52_P78257	NM_031257	Plekha2	pleckstrin homology domain-containing, family A (phosphoinositide binding specific) member 2	Mus musculus pleckstrin homology domain-containing, family A (phosphoinositide binding specific) member 2 (Plekha2), mRNA [NM_031257]	CTGCTAGGTAAATTAACCCTGTTTTTAATTAGAAATTTGTAGCTCTAAGAGACTAGGAGG	0	1.68123
A_30_P01024746				lincRNA:chr1:90340543-90359181 reverse strand	AACAAGAATATATTTCCTCTGAATCCAGAAGTCAGCCTGGGTCCTTGAGGTGACCTTGTG	0	1.69193
A_66_P124011	NM_011464	Spint2	serine protease inhibitor, Kunitz type 2	Mus musculus serine protease inhibitor, Kunitz type 2 (Spint2), transcript variant 1, mRNA [NM_011464]	AACCGGGAGTACAACTTGTGCTGTTTAAAAAGAGAGCAACTGCTTGCGTCTGAGATCATT	0	1.69347
A_55_P2162229	AK163540	LOC432842	hypothetical LOC432842	Mus musculus adult male corpora quadrigemina cDNA, RIKEN full-length enriched library, clone:B230354F24 product:unclassifiable, full insert sequence. [AK163540]	GATTGTGCCTACCAGAGTTCTTTGCACAGGCGTGATTAATAAATTACTTTTTGATGGCAG	0	1.69389
A_55_P1959318	NM_008386	Ins1	insulin I	Mus musculus insulin I (Ins1), mRNA [NM_008386]	ATCAGTGCTGCACCAGCATCTGCTCCCTCTACCAGCTGGAGAACTACTGCAACTAAGGCC	0	1.69402
A_55_P1999641	NM_177863	Frem1	Fras1 related extracellular matrix protein 1	Mus musculus Fras1 related extracellular matrix protein 1 (Frem1), mRNA [NM_177863]	GTGCTGACTAATTTCTGTAAGGAAGTAGCATATTAACTGTACTATATCTAGTGTTGTGTC	0	1.69458
A_51_P430259	NM_001081275	1700009P17Rik	RIKEN cDNA 1700009P17 gene	Mus musculus RIKEN cDNA 1700009P17 gene (1700009P17Rik), mRNA [NM_001081275]	TTTTAGAGACTGACCGAAATAGGTGAGACCCTGCCTGTATTCAGAAATGTGGAACAGAGA	0	1.69587
A_52_P354682	NM_029001	Elovl7	ELOVL family member 7, elongation of long chain fatty acids (yeast)	Mus musculus ELOVL family member 7, elongation of long chain fatty acids (yeast) (Elovl7), mRNA [NM_029001]	ATGATTTGTCTCAACGGTTAATGAACGCTTTGCTAATGACGATTCTACAATTAACTTCTG	0	1.70152
A_52_P20639	NM_023727	Rd3	retinal degeneration 3	Mus musculus retinal degeneration 3 (Rd3), mRNA [NM_023727]	CCCCATTCACCCTATCCATTCATGGCACCTTTACTGGTGACCAGATGACATTCACTGCAG	0	1.70185
A_52_P127270	NM_001042715	Ccdc135	coiled-coil domain containing 135	Mus musculus coiled-coil domain containing 135 (Ccdc135), mRNA [NM_001042715]	CGTTTGTTTCTGATAGTGGAAGAGCGCATCCAGCTTCGCTACCATTGCCGCGACGACTAC	0	1.70357
A_51_P361220	NM_008055	Fzd4	frizzled homolog 4 (Drosophila)	Mus musculus frizzled homolog 4 (Drosophila) (Fzd4), mRNA [NM_008055]	ACACACGTAAGGTATCCAGTGGATTTCTCTCTCCTGAAATTTCAACATCCCTAATTCTAG	0	1.70414
A_55_P2355330	NM_145613	C1qtnf5	C1q and tumor necrosis factor related protein 5	Mus musculus C1q and tumor necrosis factor related protein 5 (C1qtnf5), transcript variant 1, mRNA [NM_145613]	ATCTATGCCAGCATCAAGACAGACAGTACCTTCTCTGGATTTCTCGTCTATTCTGACTGG	0	1.71018
A_51_P517672	NM_178779	Rnf152	ring finger protein 152	Mus musculus ring finger protein 152 (Rnf152), transcript variant 1, mRNA [NM_178779]	ACAGAAAATCTAATAAATAAGAGTCTGATGAAATCCCAGTTCACTTTTGAGCTCTTTCCC	0	1.71089
A_51_P142744	NM_172294	Sulf1	sulfatase 1	Mus musculus sulfatase 1 (Sulf1), mRNA [NM_172294]	ATCACATATTGTTTAGCGTACGCTTTTCCCAGGAACCATTGCATGTATTTTACCTCGACG	0	1.71201
A_30_P01029943				lincRNA:chr19:23064968-23069896 forward strand	CTCTTACTGGATTCACAATGCACTTTGAGCTTGTCTGTTTAGATATATAATTTGAAGCAG	0	1.71988
A_55_P2028837	NM_027533	Tspan2	tetraspanin 2	Mus musculus tetraspanin 2 (Tspan2), mRNA [NM_027533]	TGATATCTGTTTCCTGGGAAACCCTAGTTCTTGTATGCAAGAATAACCTATTTAAGTACC	0	1.72313
A_55_P1969058	NM_001122889	Epha7	Eph receptor A7	Mus musculus Eph receptor A7 (Epha7), transcript variant 2, mRNA [NM_001122889]	TGTCATCATAATTGCTGTAGTGGCTGTAGCAGGGACCATCATCTTGGTGTTCATGGTGTT	0	1.72366
A_51_P495780	NM_020568	Plin4	perilipin 4	Mus musculus perilipin 4 (Plin4), mRNA [NM_020568]	CAGCCTGTGGGTATGAGACCTGCCCTGAATCAGGTCTGGCTCCCTATACTGCTCATGGTA	0	1.73032
A_55_P2030269	NM_001164669	Dnahc6	dynein, axonemal, heavy chain 6	Mus musculus dynein, axonemal, heavy chain 6 (Dnahc6), mRNA [NM_001164669]	GCTGTGGCTGTTATTTCTCCCATGACCTAAAATAAAGTCGTTTTGAGTTATTTCTGTTGG	0	1.7331
A_55_P2449750	NM_001100116	1700047I17Rik2	RIKEN cDNA 1700047I17 gene 2	Mus musculus RIKEN cDNA 1700047I17 gene 2 (1700047I17Rik2), mRNA [NM_001100116]	TTTTATAAATACTGACCACAGCCACGTATGGCAGTGCACATCTGTGTTCACAGCACTAGG	0	1.7371
A_51_P295192	NM_010907	Nfkbia	nuclear factor of kappa light polypeptide gene enhancer in B-cells inhibitor, alpha	Mus musculus nuclear factor of kappa light polypeptide gene enhancer in B-cells inhibitor, alpha (Nfkbia), mRNA [NM_010907]	GAGGATGAGGAGAGCTATGACACGGAGTCAGAATTCACAGAGGATGAGCTGCCCTATGAT	0	1.73808
A_55_P2042923	NM_013731	Sgk2	serum/glucocorticoid regulated kinase 2	Mus musculus serum/glucocorticoid regulated kinase 2 (Sgk2), mRNA [NM_013731]	TGAGGTTGCTCTATGTGGACGGTGTCTTTGTTTCAGGTAATATTAAATGCACTGGATATT	0	1.7462
A_55_P1994128	NM_001161548	Tmem184a	transmembrane protein 184a	Mus musculus transmembrane protein 184a (Tmem184a), transcript variant 1, mRNA [NM_001161548]	AGAGTTGCCAGTGCGCCAGCCTACCAGCAACTATCTGCTTATTTATAGATAAACACCTTG	0	1.74665
A_51_P451458	NM_174857	Mamdc2	MAM domain containing 2	Mus musculus MAM domain containing 2 (Mamdc2), mRNA [NM_174857]	ATGCAGTGTTTTATGGTAACAATTATTCTGGAAATAAGGTCGCCCCATGGAGCCCCAGGA	0	1.74807
A_51_P112627	NM_009180	St6galnac2	ST6 (alpha-N-acetyl-neuraminyl-2,3-beta-galactosyl-1,3)-N-acetylgalactosaminide alpha-2,6-sialyltransferase 2	Mus musculus ST6 (alpha-N-acetyl-neuraminyl-2,3-beta-galactosyl-1,3)-N-acetylgalactosaminide alpha-2,6-sialyltransferase 2 (St6galnac2), mRNA [NM_009180]	ACATTAGTCCTTGTCACCAACAGGAAACTGAGTGATGGACCCTCACTTCACAGCTTCAAT	0	1.76372
A_55_P2135656	NM_130861	Slco1a5	solute carrier organic anion transporter family, member 1a5	Mus musculus solute carrier organic anion transporter family, member 1a5 (Slco1a5), mRNA [NM_130861]	TTCTACCAAGGCTGACAAGTTGTGTTTGATCATTGGGACCAACATGGCAGAAGGACAGAA	0	1.7764
A_30_P01031441				lincRNA:chr8:67542714-67561694 forward strand	TAATAAACCCAAAGTAGCTCAAGCCCGTACTCCTGCAGCACTGTGAGTTTAAGACAGACT	0	1.7778
A_51_P389895	NM_028787	Slc35f5	solute carrier family 35, member F5	Mus musculus solute carrier family 35, member F5 (Slc35f5), mRNA [NM_028787]	ACAGTTTTAAAGGGAAGACTTGTAAACTGGAAAATCATGTATTTCTAAAGGCTGTGTACC	0	1.77887
A_52_P376460	AK083083			Sperm-associated antigen 16 protein (Pf20 protein homolog) [Source:UniProtKB/Swiss-Prot;Acc:Q8K450] [ENSMUST00000113940]	TAAAACTGAAGCCTTTGGTTTTACTTCCGGTTGTGTATTGCTTAGAATCTCAGAAGGTCA	0	1.78053
A_51_P493117	NM_025807	Slc16a9	solute carrier family 16 (monocarboxylic acid transporters), member 9	Mus musculus solute carrier family 16 (monocarboxylic acid transporters), member 9 (Slc16a9), mRNA [NM_025807]	CAATGCAATAATGGGGCTCCAAGCACATGAGACTTGTGTTCTACACTCAGACTTCTGGAA	0	1.78256
A_30_P01028632				lincRNA:chr19:23064968-23069896 forward strand	GGATAGACAGAGGTTTGCATATCTACTGACACTATGAATATATATAGAGAGAAGAACTGT	0	1.79039
A_30_P01024960				lincRNA:chr5:73771801-73772662 forward strand	AGTAGAAGAGATTTTGGACTTAGTGGGTGAGGACATCCAAGAGAGCAAGGTACATGACGA	0	1.79607
A_55_P2135220	XM_001472809	Gm2204	predicted gene 2204	PREDICTED: Mus musculus similar to retinitis pigmentosa GTPase regulator interacting protein 1 (LOC100039391), mRNA [XM_001472809]	TTGACGTTCCCTGCACGGATGCCTGTGCCTTATGCAGGGTCAGTTTCCATGGGAGACTTC	0	1.79626
A_55_P2108424	XM_001479992	Gm13082	RAB6, member RAS oncogene family pseudogene	PREDICTED: Mus musculus similar to Rab6 protein (LOC100048235), mRNA [XM_001479992]	ATGAAAATGTGAGCAGTATGTGTGTGGCTTGTTAACGAGCAGCGTGTTCACAGCAGCTTT	0	1.80343
A_55_P2056729	NM_008342	Igfbp2	insulin-like growth factor binding protein 2	Mus musculus insulin-like growth factor binding protein 2 (Igfbp2), mRNA [NM_008342]	CATCTCTTCTACAACGAGCAGCAGGAGACTGGTGGGGCCCATGCCCAAAGTGTGCAGTAA	0	1.8043
A_52_P68028	NM_009598	Ace	angiotensin I converting enzyme (peptidyl-dipeptidase A) 1	Mus musculus angiotensin I converting enzyme (peptidyl-dipeptidase A) 1 (Ace), transcript variant 2, mRNA [NM_009598]	ATGGGGGACATGGTGTTTGAGTGGAACATACCCTAGCTGAGCCTTCCTCCTTTGCTGTCC	0	1.80494
A_55_P2032548	NM_001166067	Slc4a5	solute carrier family 4, sodium bicarbonate cotransporter, member 5	Mus musculus solute carrier family 4, sodium bicarbonate cotransporter, member 5 (Slc4a5), mRNA [NM_001166067]	GTAAAGATCCCCATGGAAGGTATCCCATCTGATCCCCAAAACGGTATCCACTGTGTTGCC	0	1.80766
A_55_P2020612	NM_025404	Arl4d	ADP-ribosylation factor-like 4D	Mus musculus ADP-ribosylation factor-like 4D (Arl4d), mRNA [NM_025404]	TCTGTGAAAATGCCAAGAATTCTCCCCACAATTGTAGATCCCCGGCCCTTTTTATAAGCC	0	1.81227
A_51_P175424	NM_011797	Car14	carbonic anhydrase 14	Mus musculus carbonic anhydrase 14 (Car14), mRNA [NM_011797]	GGCTGAGCCTTTGGCCTTCAAAGCTGTGGATGAGGAGATTCCCTGTCCTCATGCTTGGTT	0	1.81256
A_55_P1978571	NM_144841	Otx2	orthodenticle homolog 2 (Drosophila)	Mus musculus orthodenticle homolog 2 (Drosophila) (Otx2), mRNA [NM_144841]	TTTCAGGGCTGTGTGGATTGTGCGACTGATTGTCCTAGATGCACTACTTTATTTAAAAAA	0	1.81342
A_30_P01018129				lincRNA:chr19:23068397-23190256 reverse strand	AGAAGTCAGATGGACAACCAGAACTGGGTCAGAACATCTGGCTTCTTCCATGTAGTTGAT	0	1.83162
A_55_P1957424	NM_172294	Sulf1	sulfatase 1	Mus musculus sulfatase 1 (Sulf1), mRNA [NM_172294]	AAGGATGCTTTTGAAGATCAATTGCGTCCTCTTGTCCACTCTGACAGAACTCCGGTTCAT	0	1.8369
A_51_P354706	NM_010094	Lefty1	left right determination factor 1	Mus musculus left right determination factor 1 (Lefty1), mRNA [NM_010094]	CTTTCATGCAAATCTGAAGTGCTCATTATACTGGGAGAGCTGGGGATTCTAACTCCCTAA	0	1.84663
A_66_P112495	NM_001013390	Scn4b	sodium channel, type IV, beta	Mus musculus sodium channel, type IV, beta (Scn4b), mRNA [NM_001013390]	TTCCTATCTAACTTTATAGGCAATACAGTGGTGGGCCGTGGGAGCCTCCAGGAGGCACCG	0	1.85567
A_55_P1962693	NM_001122954	Pla2g5	phospholipase A2, group V	Mus musculus phospholipase A2, group V (Pla2g5), transcript variant 1, mRNA [NM_001122954]	CGGGACACATCCGATCTATATTTAGAGACCTTTAGTGTTCAAACATTTTCTAAATAAAGC	0	1.86219
A_30_P01024086				lincRNA:chr14:49288962-49413023 forward strand	ATTTTGTGTTGGGAAGGTACTTCCAAATGCTACAGGGGACAGAAGGTCATCAGCTATTGG	0	1.86769
A_51_P200083	NM_023168	Grina	glutamate receptor, ionotropic, N-methyl D-aspartate-associated protein 1 (glutamate binding)	Mus musculus glutamate receptor, ionotropic, N-methyl D-aspartate-associated protein 1 (glutamate binding) (Grina), mRNA [NM_023168]	CAGAAGAATATGTGTTTGCGGCCCTGAACCTGTACACGGACATCATCAACATCTTCCTAT	0	1.87305
A_52_P343627	NM_022020	Rbp7	retinol binding protein 7, cellular	Mus musculus retinol binding protein 7, cellular (Rbp7), mRNA [NM_022020]	TTGTCATTGGAAAGATGTCACACAGCCTGTATGAGAAACTGTTTGATTTCAGGACAGTTT	0	1.8799
A_51_P162162	NM_009349	Inmt	indolethylamine N-methyltransferase	Mus musculus indolethylamine N-methyltransferase (Inmt), mRNA [NM_009349]	CGAATCGCCTTCCCTGGGAAAGTTATAGCAATCATTTGTAAAGCCTTGCTCCACAGCTTT	0	1.8996
A_51_P454008	NM_008489	Lbp	lipopolysaccharide binding protein	Mus musculus lipopolysaccharide binding protein (Lbp), mRNA [NM_008489]	ACTTCCAGATCCGCAAGGACTTCTTATACTTGGGTGCCAATGTCCAGTATATGAGAGTCT	0	1.89974
A_55_P2075692	NM_001035245	Trpm3	transient receptor potential cation channel, subfamily M, member 3	Mus musculus transient receptor potential cation channel, subfamily M, member 3 (Trpm3), transcript variant 8, mRNA [NM_001035245]	TCTCATCGTGGAAGGAGGACCCAATGTGATCTCAATTGTTTTGGAATACCTTCGAGACAC	0	1.90289
A_51_P285669	NM_172822	Pigz	phosphatidylinositol glycan anchor biosynthesis, class Z	Mus musculus phosphatidylinositol glycan anchor biosynthesis, class Z (Pigz), mRNA [NM_172822]	AAAGATCTGACCAGTCATGGTCTCAATAGCATGGGCACCTGTCTGCTTCTATGCCATTAT	0	1.90745
A_55_P1953341	NM_026323	Wfdc2	WAP four-disulfide core domain 2	Mus musculus WAP four-disulfide core domain 2 (Wfdc2), mRNA [NM_026323]	CGATGAAAGCATCTCCTTTTTCTAACCAATAAAGTGATCGCTTTCAGCAATGGAGAAGCT	0	1.91673
A_55_P1999526	XM_001477706	LOC100047238	similar to N-deacetylase/N-sulfotransferase 4	PREDICTED: Mus musculus similar to N-deacetylase/N-sulfotransferase 4 (LOC100047238), mRNA [XM_001477706]	CTTTGAGTCTCTACAAATCTCAACTTCAACCATCTAATGAAAGCTTTTGTTCTGTAGATG	0	1.92721
A_66_P115671	NM_178768	Tmem72	transmembrane protein 72	Mus musculus transmembrane protein 72 (Tmem72), mRNA [NM_178768]	AGCTTGCTTTGCTTTTCTTAAACATCCTTAATAAGATGTAGTTTGCTGTCATAAAATTGA	0	1.93471
A_52_P458279	NM_011169	Prlr	prolactin receptor	Mus musculus prolactin receptor (Prlr), mRNA [NM_011169]	CTTGAAAGACACAACTGTGTGGATCATTGTGGCCGTTCTCTCTGCTGTCATCTGTTTGAT	0	1.93614
A_55_P2179726	NM_027279	2810422O20Rik	RIKEN cDNA 2810422O20 gene	Mus musculus RIKEN cDNA 2810422O20 gene (2810422O20Rik), mRNA [NM_027279]	TTTAAGCACCCCAGTTAATATGCACCGAATGGCGTAATGAAATAAAAAGAATACCCCAGA	0	1.9573
A_30_P01031980				lincRNA:chr14:49288962-49413023 forward strand	CCAGGGATTATAGCATGGAAGAGTTCCTCTTCTCAGAGGATATTAAACTTTTTGAGGATT	0	1.96226
A_51_P103222	NM_028064	Slc39a4	solute carrier family 39 (zinc transporter), member 4	Mus musculus solute carrier family 39 (zinc transporter), member 4 (Slc39a4), mRNA [NM_028064]	CTCTGCTTTACCTTCTTAAGCCACCTAATTGTTGGCCCCACTACGGGTAGCCAGAGGCTT	0	1.96883
A_55_P2020203	NM_018780	Sfrp5	secreted frizzled-related sequence protein 5	Mus musculus secreted frizzled-related sequence protein 5 (Sfrp5), mRNA [NM_018780]	ATTATTGCTACTGCTGTGGGGCCGCTGATTCTAGACAACAGATTTGGTCCTTAATTTTTT	0	1.97793
A_55_P2016166	NM_026323	Wfdc2	WAP four-disulfide core domain 2	Mus musculus WAP four-disulfide core domain 2 (Wfdc2), mRNA [NM_026323]	ACTCAATCAGCGGGCCTTGACCACACTACTAAACCACCGGGAGGTCAAGTCTCCACGAAG	0	1.99017
A_55_P2057528	NM_025404	Arl4d	ADP-ribosylation factor-like 4D	Mus musculus ADP-ribosylation factor-like 4D (Arl4d), mRNA [NM_025404]	GGCCCTTTTTATAAGCCTCGAGTGTCCTCTGTATTACTGTATTTTGTTTGTTTTTTGGGT	0	2.01443
A_55_P2168218	XM_001474319	4921539H07Rik	RIKEN cDNA 4921539H07 gene	PREDICTED: Mus musculus RIKEN cDNA 4921539H07 gene (4921539H07Rik), mRNA [XM_001474319]	CTTTGGAAAAAATTCAGGAAGTTGGTTCATTTGGGGACATTATTAACAAATAAGAGCAGG	0	2.02438
A_51_P332652	NM_172574	Pqlc3	PQ loop repeat containing	Mus musculus PQ loop repeat containing (Pqlc3), transcript variant 1, mRNA [NM_172574]	AAGGGCTATATCTCACAATTACCACTGTTGGAACTTTGTATAAGTTTTAGTTACTGGAAG	0	2.03318
A_52_P295104	NM_183259	2210020M01Rik	RIKEN cDNA 2210020M01 gene	Mus musculus RIKEN cDNA 2210020M01 gene (2210020M01Rik), mRNA [NM_183259]	CATCTGCTAAGCTGACCCTTTTAAGGGTCCCGCACTTCAATAGGGACCAGCTCATGCTTG	0	2.04243
A_55_P2111990	NM_011569	Tekt1	tektin 1	Mus musculus tektin 1 (Tekt1), mRNA [NM_011569]	TATATCGACCAGGTGCTGTGTATGGAGATGAGGAAGTCCATCCCACCTCGAGACGGCGAC	0	2.05491
A_51_P269203	NM_022017	Trpv4	transient receptor potential cation channel, subfamily V, member 4	Mus musculus transient receptor potential cation channel, subfamily V, member 4 (Trpv4), mRNA [NM_022017]	GACCTGCCACAGATCTGACCTGCTGCAGCCCTGGCTAGTGTGGGTCTTCTGTACTTTGAA	0	2.08832
A_55_P2062986	NM_001033233	Tmprss11a	transmembrane protease, serine 11a	Mus musculus transmembrane protease, serine 11a (Tmprss11a), mRNA [NM_001033233]	CAAACTGTCTGCTGCAGCATTTCATTCATGGTTGTATGGGAACAAATAATGTTTTAAATC	0	2.1238
A_51_P101460	NM_023842	Dsp	desmoplakin	Mus musculus desmoplakin (Dsp), mRNA [NM_023842]	AAATTACACTGACTACTGGTGGCTTAGTACTTTATGTTGTCTCTCACCTAAATAGTTCCA	0	2.12482
A_55_P2042753	NM_020626	Tmem27	transmembrane protein 27	Mus musculus transmembrane protein 27 (Tmem27), mRNA [NM_020626]	TGTTGCCTGCAATTTGTACACATCCTACCTATGCTGATTTAATAAAGTAGTGATCATCTC	0	2.17084
A_55_P2055597	NM_001136077	Enpp2	ectonucleotide pyrophosphatase/phosphodiesterase 2	Mus musculus ectonucleotide pyrophosphatase/phosphodiesterase 2 (Enpp2), transcript variant 1, mRNA [NM_001136077]	AGCTATTCGGAAATTCTGACCCTCAAGACATACCTGCATACATATGAGAGCGAGATTTAA	0	2.26086
A_55_P2076545	NM_007976	F5	coagulation factor V	Mus musculus coagulation factor V (F5), mRNA [NM_007976]	TGGGCAAAAGTGCTTGCTGCCAAAACAAAACAACAACAGCAACACAACACAAAACAAACC	0	2.26465
A_55_P2039416	NM_001161845	Sgk1	serum/glucocorticoid regulated kinase 1	Mus musculus serum/glucocorticoid regulated kinase 1 (Sgk1), transcript variant 1, mRNA [NM_001161845]	GTATCGTGTAAAGGAAGTCTGTACATTGGGTTATAACACTAGATATTTAAACTTACAGGC	0	2.29826
A_51_P407323	NM_007976	F5	coagulation factor V	Mus musculus coagulation factor V (F5), mRNA [NM_007976]	GAAGAGCGGGAAGAGCGTGATGTATTTTACTGGTAATTCAGATGGCTCTACAATAAAAGA	0	2.35131
A_55_P1979242	NM_134110	Kcne2	potassium voltage-gated channel, Isk-related subfamily, gene 2	Mus musculus potassium voltage-gated channel, Isk-related subfamily, gene 2 (Kcne2), mRNA [NM_134110]	GTAAGTATCCTTACCACAAAACAGTAGCTATGTGAGATGATACATTAGTCATTCCACAAT	0	2.37502
A_52_P251450	NM_016675	Cldn2	claudin 2	Mus musculus claudin 2 (Cldn2), mRNA [NM_016675]	AGTGTGGAACATCTGTGACCAAGGTGTTGTGTTCATGACCTGAGCAATTGGTGAACTTCT	0	2.37987
A_55_P2087399	NM_029381	Tex22	testis expressed gene 22	Mus musculus testis expressed gene 22 (Tex22), mRNA [NM_029381]	TTTTGAGGCCCAGACCTCAAGATGGCCTCACTCCTAAGAAGCAGCTCTGCTCAGCCCAGT	0	2.42152
A_55_P2081050	NM_001110227	Kcnj13	potassium inwardly-rectifying channel, subfamily J, member 13	Mus musculus potassium inwardly-rectifying channel, subfamily J, member 13 (Kcnj13), mRNA [NM_001110227]	CATATCAATGGACAAAGCATTGACAATTTCCAGATTGCTGAAACAGGGCTGACAGAATAA	0	2.64267

## Sheet: Supp. Table 3
SUPPLEMENTARY TABLE 3
List of genes whose expression is significantly (FDR-adjusted p-value < 0.05, fold-change >=+/-1.5) affected in the MutaTMMouse as measured by both RNA-sequencing and Agilent microarrays in response to 70.0 mg BaP/kg per day for three days
Molecule Name	Entrez Gene ID for Mouse
ALAS2	11656
ARL4D	80981
ARRDC2	70807
CA14	23831
CAB39L	69008
CLDN2	12738
DRC7	330830
EFHC1	71877
ENPP2	18606
EPHA7	13841
F5	14067
FHAD1	329977
FOLR1	14275
FREM1	329872
FZD4	14366
Gm10561	628004
GMNC	239789
HBA1/HBA2	110257|15122
HMGCS2	15360
INMT	21743
KCNE2	246133
KCNJ13	100040591
LBP	16803
LMX1A	110648
OTX2	18424
PLA2G5	18784
PLIN4	57435
PQLC3	217430
RNF152	320311
RXRG	20183
SEMA5A	20356
SFRP5	54612
SGK1	20393
SGK2	27219
SH3D19	27059
SLC12A2	20496
SLC16A12	240638
SLC7A3	11989
SLCO1A2	108096
SPAG16	66722
ST6GALNAC2	20446
STEAP2	74051
STRA6	20897
SULF1	240725
TACR3	21338
TEKT1	21689
TMEM184A	231832
TMPRSS11A	194597
TRPM3	226025
TRPV4	63873
WFDC2	67701
Zfp185	22673

## Sheet: Supp. Table 4
SUPPLEMENTARY TABLE 4
Genes that are shared by Bioset1 (70.0 mg BaP/kg bw per day, hippocampus, RNA-sequencing) and the most-closely matched (Bioset2) study in NextBio ([Schaefer et al., 2009]; see text for details)*
Gene	EntrezGene ID	Description	Bioset1 Imported ID	Bioset1 Rank	Fold Change 1	Bioset2 Imported ID	Bioset2 Rank	Fold Change 2
F5	14067	coagulation factor V	ENSMUSG00000026579	6	3.3305	1418907_at	17	4.85
1110059M19Rik	68800	RIKEN cDNA 1110059M19 gene	ENSMUSG00000037086	26	2.783	1429135_at	38	3.36
1500015O10Rik	78896	RIKEN cDNA 1500015O10 gene	ENSMUSG00000026051	41	2.5639	1460049_s_at	6	7.45
Aox1	11761	aldehyde oxidase 1	ENSMUSG00000063558	174	1.6387	1419435_at	455	1.37
Armc3	70882	armadillo repeat containing 3	ENSMUSG00000037683	160	1.7012	1429816_at	667	1.28
Arrdc2	70807	arrestin domain containing 2	ENSMUSG00000002910	137	1.8019	1428352_at	983	-1.21
Arsg	74008	arylsulfatase G	ENSMUSG00000020604	178	1.6276	1427002_s_at	531	1.33
Atp11c	320940	ATPase, class VI, type 11C	ENSMUSG00000062949	123	1.8614	1455083_at	309	1.5
Cab39l	69008	calcium binding protein 39-like	ENSMUSG00000021981	169	1.6601	1449966_s_at	218	1.64
Calml4	75600	calmodulin-like 4	ENSMUSG00000032246	93	2.0509	1424713_at	27	3.93
Capn6	12338	calpain 6	ENSMUSG00000067276	127	1.8424	1450429_at	412	1.4
Car14	23831	carbonic anhydrase 14	ENSMUSG00000038526	85	2.1227	1450725_s_at	277	1.55
Cd55	13136	CD55 antigen	ENSMUSG00000026399	158	1.7145	1443906_at	510	1.34
Cgnl1	68178	cingulin-like 1	ENSMUSG00000032232	104	1.9925	1452309_at	185	1.72
Cldn1	12737	claudin 1	ENSMUSG00000022512	31	2.7369	1437932_a_at	96	2.15
Cldn2	12738	claudin 2	ENSMUSG00000047230	9	3.2053	1417231_at	8	6.14
Clic6	209195	chloride intracellular channel 6	ENSMUSG00000022949	39	2.5718	1454866_s_at	21	4.51
Cndp1	338403	carnosine dipeptidase 1 (metallopeptidase M20 family)	ENSMUSG00000056162	46	2.441	1455561_at	281	1.54
Col8a1	12837	collagen, type VIII, alpha 1	ENSMUSG00000068196	21	2.8635	1455627_at	29	3.7
Col9a3	12841	collagen, type IX, alpha 3	ENSMUSG00000027570	77	2.1861	1460693_a_at	96	2.15
Dmrt3	240590	doublesex and mab-3 related transcription factor 3	ENSMUSG00000042372	108	1.9406	1440707_at	983	1.21
Efhc1	71877	EF-hand domain (C-terminal) containing 1	ENSMUSG00000041809	86	2.1218	1453159_at	188	1.7
Enpp2	18606	ectonucleotide pyrophosphatase/phosphodiesterase 2	ENSMUSG00000022425	40	2.5716	1448136_at	63	2.69
Epha7	13841	Eph receptor A7	ENSMUSG00000028289	164	1.6949	1427528_a_at	930	-1.22
Ephx1	13849	epoxide hydrolase 1, microsomal	ENSMUSG00000038776	167	1.6699	1422438_at	531	1.33
Epn3	71889	epsin 3	ENSMUSG00000010080	92	2.0536	1424960_at	555	1.32
Fap	14089	fibroblast activation protein	ENSMUSG00000000392	8	3.2407	1417552_at	31	3.67
Folr1	14275	folate receptor 1 (adult)	ENSMUSG00000001827	36	2.6048	1450995_at	13	5.15
Frem1	329872	Fras1 related extracellular matrix protein 1	ENSMUSG00000059049	74	2.2237	1455280_at	75	2.43
Frrs1	20321	ferric-chelate reductase 1	ENSMUSG00000033386	196	1.5799	1423465_at	531	1.33
Fxyd6	59095	FXYD domain-containing ion transport regulator 6	ENSMUSG00000066705	143	-1.77771	1417343_at	576	1.31
Fzd4	14366	frizzled homolog 4 (Drosophila)	ENSMUSG00000049791	175	1.6352	1419301_at	510	1.34
Gpx3	14778	glutathione peroxidase 3	ENSMUSG00000018339	110	-1.93285	1449106_at	455	1.37
Gpx8	69590	glutathione peroxidase 8 (putative)	ENSMUSG00000021760	142	1.7794	1424099_at	92	2.2
Gyltl1b	228366	glycosyltransferase-like 1B	ENSMUSG00000040434	25	2.7983	1434007_at	455	1.37
Il17re	57890	interleukin 17 receptor E	ENSMUSG00000043088	20	2.8791	1426566_s_at	667	1.28
Inmt	21743	indolethylamine N-methyltransferase	ENSMUSG00000003477	22	2.837	1418697_at	344	1.46
Kcne2	246133	potassium voltage-gated channel, Isk-related subfamily, gene 2	ENSMUSG00000039672	37	2.596	1449421_a_at	7	7.44
Kcnj13	100040591	potassium inwardly-rectifying channel, subfamily J, member 13	ENSMUSG00000079436	28	2.7548	1456418_at	11	5.41
Kl	16591	klotho	ENSMUSG00000058488	47	2.4343	1423400_at	32	3.65
Krt77	406220	keratin 77	ENSMUSG00000067594	129	-1.83999	1433923_at	412	1.4
Krt8	16691	keratin 8	ENSMUSG00000049382	53	2.407	1420647_a_at	137	1.89
Lbp	16803	lipopolysaccharide binding protein	ENSMUSG00000016024	49	2.4192	1448550_at	62	2.71
Ltc4s	17001	leukotriene C4 synthase	ENSMUSG00000020377	69	2.2526	1419692_a_at	281	1.54
Mdfic	16543	MyoD family inhibitor domain containing	ENSMUSG00000041390	119	1.886	1427040_at	124	1.98
Mlf1	17349	myeloid leukemia factor 1	ENSMUSG00000048416	135	1.8096	1418589_a_at	281	1.54
Mpp7	75739	membrane protein, palmitoylated 7 (MAGUK p55 subfamily member 7)	ENSMUSG00000057440	115	1.9	1454158_at	833	1.24
Otx2	18424	orthodenticle homolog 2 (Drosophila)	ENSMUSG00000021848	27	2.7724	1425926_a_at	42	3.3
Paqr6	68957	progestin and adipoQ receptor family member VI	ENSMUSG00000041423	168	-1.66051	1455216_at	1046	1.2
Pcolce2	76477	procollagen C-endopeptidase enhancer 2	ENSMUSG00000015354	45	2.4818	1451527_at	140	1.88
Pla2g5	18784	phospholipase A2, group V	ENSMUSG00000041193	64	2.2862	1417814_at	248	1.6
Pqlc3	217430	PQ loop repeat containing	ENSMUSG00000045679	161	1.7001	1424906_at	576	1.31
Rbm47	245945	RNA binding motif protein 47	ENSMUSG00000070780	50	2.4096	1438021_at	109	2.06
Ripk4	72388	receptor-interacting serine-threonine kinase 4	ENSMUSG00000005251	126	1.8488	1418488_s_at	61	2.73
Rspo2	239405	R-spondin 2 homolog (Xenopus laevis)	ENSMUSG00000051920	112	-1.92268	1455893_at	482	-1.35
Scara5	71145	scavenger receptor class A, member 5 (putative)	ENSMUSG00000022032	42	2.5338	1451204_at	124	1.98
Serpinb1b	282663	serine (or cysteine) peptidase inhibitor, clade B, member 1b	ENSMUSG00000051029	56	2.3707	1426318_at	35	3.58
Sgms2	74442	sphingomyelin synthase 2	ENSMUSG00000050931	71	2.2374	1428663_at	77	2.42
Shroom3	27428	shroom family member 3	ENSMUSG00000029381	109	1.9397	1422629_s_at	470	1.36
Slc16a12	240638	solute carrier family 16 (monocarboxylic acid transporters), member 12	ENSMUSG00000009378	83	2.1303	1434188_at	252	1.59
Slc2a12	353169	solute carrier family 2 (facilitated glucose transporter), member 12	ENSMUSG00000037490	51	2.4088	1435911_s_at	46	3.19
Slc31a1	20529	solute carrier family 31, member 1	ENSMUSG00000066150	134	1.8273	1433750_at	144	1.85
Slco1a5	108096	solute carrier organic anion transporter family, member 1a5	ENSMUSG00000063975	10	3.1949	1449203_at	482	1.35
Spag16	66722	sperm associated antigen 16	ENSMUSG00000053153	79	2.1565	1441708_at	231	1.62
St6galnac2	20446	ST6 (alpha-N-acetyl-neuraminyl-2,3-beta-galactosyl-1,3)-N-acetylgalactosaminide alpha-2,6-sialyltransferase 2	ENSMUSG00000057286	63	2.3091	1417616_at	344	1.46
Steap1	70358	six transmembrane epithelial antigen of the prostate 1	ENSMUSG00000015652	33	2.7009	1424938_at	107	2.07
Steap2	74051	six transmembrane epithelial antigen of prostate 2	ENSMUSG00000015653	75	2.2186	1428636_at	146	1.84
Stra6	20897	stimulated by retinoic acid gene 6	ENSMUSG00000032327	188	1.6076	1422723_at	706	1.27
Sulf1	240725	sulfatase 1	ENSMUSG00000016918	34	2.6318	1438200_at	41	3.31
Tc2n	74413	tandem C2 domains, nuclear	ENSMUSG00000021187	32	2.7344	1443933_at	157	1.79
Tcn2	21452	transcobalamin 2	ENSMUSG00000020432	191	1.6027	1457825_x_at	423	1.39
Tekt1	21689	tektin 1	ENSMUSG00000020799	141	1.7818	1432075_a_at	555	1.32
Tmem237	381259	transmembrane protein 237	ENSMUSG00000038079	215	1.51	1435661_at	706	1.27
Tmprss11a	194597	transmembrane protease, serine 11a	ENSMUSG00000072845	18	2.9272	1455848_at	16	4.87
Trpm3	226025	transient receptor potential cation channel, subfamily M, member 3	ENSMUSG00000052387	98	2.0233	1443723_at	24	4.18
Trpv4	63873	transient receptor potential cation channel, subfamily V, member 4	ENSMUSG00000014158	30	2.7449	1417545_at	146	1.84
Wdr86	269633	WD repeat domain 86	ENSMUSG00000055235	29	2.7449	1419464_at	401	1.41
Wfdc2	67701	WAP four-disulfide core domain 2	ENSMUSG00000017723	35	2.6226	1424351_at	287	1.53
Zfp185	22673	zinc finger protein 185	ENSMUSG00000031351	96	2.0349	1420944_at	95	2.16
*Estrogen receptor-regulated genes are shaded in grey

## Sheet: Supp. Table 5
SUPPLEMENTARY TABLE 5
The Expression of Selected Genes Measured by RNA-sequencing (RNA-seq), Agilent Microarrays, and RT-PCR, in the Hippocampus of MutaTMMouse 24 hr Following the Exposure to BaP for Three Days (n = 3).
Symbol	Fold Change (over control)	p-value*
Cdkn1a	0.7399	0.202383
Bbc3	0.9162	0.814133
Birc5	0.9749	0.969237
Prc1	0.9129	0.937817
Mtfr1	1.0274	0.794759
Bnip3l	0.9137	0.894766
Fech	0.8611	0.619009
Hmox1	1.0097	0.713682
Nqo1	1.6323	0.114753
Cyp1a1	1.6002	0.319363
Cyp1b1	0.7576	0.312625
Gapdh	0.7552	0.275594
Gusb	1	0
*Calculated based on a Student’s t-test of the replicate 2^(- Delta Ct) values for each gene in the control group and treatment groups (analysed at http://pcrdataanalysis.sabiosciences.com/pcr/arrayanalysis.php).

## Sheet: Supp. Table 6
SUPPLEMENTARY TABLE 6
Ingenuity Pathway Analysis (IPA) Pathways in which Grin proteins are involved
Gene	IPA Pathway
Grin1	Ephrin Receptor Signaling
	CREB Signaling in Neurons
	Calcium Signaling
	Dopamine-DARPP32 Feedback in cAMP Signaling
	Synaptic Long Term Potentiation
	Neuropathic Pain Signaling In Dorsal Horn Neurons
	Amyotrophic Lateral Sclerosis Signaling
	Glutamate Receptor Signaling
	nNOS Signaling in Neurons
	Circadian Rhythm Signaling
Grin2A	Ephrin Receptor Signaling
	CREB Signaling in Neurons
	Calcium Signaling
	Dopamine-DARPP32 Feedback in cAMP Signaling
	Synaptic Long Term Potentiation
	Neuropathic Pain Signaling In Dorsal Horn Neurons
	Amyotrophic Lateral Sclerosis Signaling
	Glutamate Receptor Signaling
	nNOS Signaling in Neurons
	Circadian Rhythm Signaling
Grin2B	Ephrin Receptor Signaling
	CREB Signaling in Neurons
	Calcium Signaling
	Dopamine-DARPP32 Feedback in cAMP Signaling
	Huntington's Disease Signaling
	Synaptic Long Term Potentiation
	Neuropathic Pain Signaling In Dorsal Horn Neurons
	Amyotrophic Lateral Sclerosis Signaling
	Glutamate Receptor Signaling
	nNOS Signaling in Neurons
	Circadian Rhythm Signaling
Grin2C	Ephrin Receptor Signaling
	CREB Signaling in Neurons
	Calcium Signaling
	Dopamine-DARPP32 Feedback in cAMP Signaling
	Synaptic Long Term Potentiation
	Neuropathic Pain Signaling In Dorsal Horn Neurons
	Amyotrophic Lateral Sclerosis Signaling
	Glutamate Receptor Signaling
	nNOS Signaling in Neurons
	Circadian Rhythm Signaling
Grin2D	Ephrin Receptor Signaling
	CREB Signaling in Neurons
	Calcium Signaling
	Dopamine-DARPP32 Feedback in cAMP Signaling
	Synaptic Long Term Potentiation
	Neuropathic Pain Signaling In Dorsal Horn Neurons
	Amyotrophic Lateral Sclerosis Signaling
	Glutamate Receptor Signaling
	nNOS Signaling in Neurons
	Circadian Rhythm Signaling
Grin3A	Ephrin Receptor Signaling
	Calcium Signaling
	Dopamine-DARPP32 Feedback in cAMP Signaling
	Synaptic Long Term Potentiation
	Neuropathic Pain Signaling In Dorsal Horn Neurons
	Amyotrophic Lateral Sclerosis Signaling
	Glutamate Receptor Signaling
	nNOS Signaling in Neurons
	Circadian Rhythm Signaling
GrinA	Ephrin Receptor Signaling
	Calcium Signaling
	Dopamine-DARPP32 Feedback in cAMP Signaling
	Synaptic Long Term Potentiation
	Neuropathic Pain Signaling In Dorsal Horn Neurons
	Amyotrophic Lateral Sclerosis Signaling
	Glutamate Receptor Signaling
	nNOS Signaling in Neurons
	Circadian Rhythm Signaling

## Sheet: Supp. Table 7
SUPPLEMENTARY TABLE 7
Ten most sensitive (with lowest BMDL median values with at least 5 genes) Ingenuity Pathway Analysis pathways and their associated BMD values
Pathway (Ingenuity Pathway Analysis)	Number of genes:			Modelled genes: % of all genes in a pathway	BMD Median	BMDL Median
	Total	Significant by ANOVA	Model-lable
Synaptic Long Term Potentiation	68	6	5	7.35294	7.5	5.21694
G-Protein Coupled Receptor Signaling	160	8	7	4.375	7.5	5.21694
p38 MAPK Signaling	62	6	5	8.06452	11.103	7.01172
Amyotrophic Lateral Sclerosis Signaling	59	6	5	8.47458	11.7892	7.32905
Huntington's Disease Signaling	147	11	9	6.1	12.6	7.7523
Androgen Signaling	78	6	5	6.41026	12.6331	7.7523
Xenobiotic Metabolism Signaling	155	9	7	4.51613	12.7403	7.86567
Systemic Lupus Erythematosus Signaling	96	8	6	6.25	13.0516	7.926
Nrf2-mediated Oxidative Stress Response	119	12	9	7.56302	13.1916	7.96464
PPAR/RXR Activation	95	6	6	6.31579	13.4908	8.09722
Values are in mg/kg bw per day.
